# Supplementary material for: Chemical genomic guided engineering of gamma-valerolactone tolerant yeast
Source: Microb Cell Fact. 2018 Jan 12;17:5. doi: 10.1186/s12934-017-0848-9 (PMC5767017; doi:10.1186/s12934-017-0848-9)
Supplement: Supplementary file 1 — Additional file 1. GVL hydrolysate inhibitors. [file 12934_2017_848_MOESM1_ESM.xlsx]

## Sheet: Sheet1
		gluconic acid	levulinic acid	pyruvic acid	HMFoic acid	Furoic Acid	glutaric acid	succinic acid	malic acid	methyl malonic	malonic acid	itaconitic acid	2-ketoglutaric acid	adipic acid	fumaric acid	citric acid	isocitric acid	aconitic acid	Furfural	5-HMF	gamma_valerolactone	4-OH-benzamide	4-OH-benzyl_alcohol	(OH)2-benzoic_acid	Vanillamide	Vannilyl_Alcohol	4-OH_benzoic_acid	syringamide	coumaroyl_amide	4OH_benzaldehyde	2,3-dihydroxybenzoic_acid	3OH-benzoic_acic	feruloyl_amide	Syringic_acid	4-OH_acetophenone	Vanillin	coumaric_acid	Syringaldehyde	Syringyl_alcohol	acetovanillone	ferulic_acid	acetosyringone	Vanillic_acid	DiFA_8-8C,_8-8-O,_8-5-O	azelaic_acid	DiFA_5-5	DiFA_8-O-4
	Filename	[uM]	[uM]	[uM]	[uM]	[uM]	[uM]	[uM]	[uM]	[uM]	[uM]	[uM]	[uM]	[uM]	[uM]	[uM]	[uM]	[uM]	uM	uM	uM	uM	uM	uM	uM	uM	uM	uM	uM	uM	uM	uM	uM	uM	uM	uM	uM	uM	uM	uM	uM	uM	uM	uM	uM	uM	uM
	GVL5_1resin	523	2464	1470	42	55	20	22	363	1920	15	241	21	19	12	247	179	0	739	5101	119552	NF	NF	8.911	NF	NF	5.9	NF	0.046	5.363	0.612	NF	1.029	NF	NF	9.506	695	10.118	0.749	0.748	576	0.275	24	0.231	2.249	0.423	0.086
	GVL_1_CS27	2582	2554	2806	34	97	22	78	14513	2296	41	1454	32	35	44	5805	2660	115	2205	24369	187822	NF	NF	7.837	NF	NF	22.3	0.601	-0.538	17.876	1.403	NF	0.299	1.219	NF	NF	774	15.437	1.254	1.445	780	0.632	35	0.641	2.544	0.302	0.526
	GVL_2_noresin	2632	2623	2436	178	80	22	74	14723	2039	39	1218	33	36	49	5736	2749	116	1598	12244	136903	NF	NF	9.641	NF	NF	16	NF	0.675	15.156	1.061	NF	0.497	NF	NF	22.553	429	21.435	1.724	1.719	520	0.732	27	0.412	6.693	0.588	0.289
	GVL_3_o5resin	2639	2594	2432	178	74	20	70	14972	2122	43	1458	33	36	32	5880	2813	111	1996	36329	247872	NF	NF	11.321	NF	NF	13.4	NF	0.674	9.696	0.793	NF	0.359	NF	NF	16.568	403	16.434	1.52	1.429	403	0.402	18	0.351	4.036	0.499	0.348
	GVL_4_o1resin	2674	2640	2508	57	65	24	75	15553	2187	45	1424	39	41	43	6229	2834	113	1264	31451	175368	NF	NF	9.55	NF	NF	2.1	NF	0.402	11.741	0.915	NF	0.392	NF	NF	18.226	129	21.095	1.669	1.664	127	0.6	5	0.402	6.253	0.503	0.442

## Sheet: Sheet2
Supplementary information 1. Lignocellulosic and process derived compounds present in GVL hydrolysates
Compound	Concentration (uM)
gamma_valerolactone	247872
5-HMF	36329
malic acid	14972
citric acid	5880
isocitric acid	2813
gluconic acid	2639
levulinic acid	2594
pyruvic acid	2432
methyl malonic	2122
Furfural	1996
itaconitic acid	1458
coumaric_acid	403
ferulic_acid	403
HMFoic acid	178
aconitic acid	111
Furoic Acid	74
succinic acid	70
malonic acid	43
adipic acid	36
2-ketoglutaric acid	33
fumaric acid	32
glutaric acid	20
Vanillic_acid	18
Vanillin	16.568
Syringaldehyde	16.434
4-OH_benzoic_acid	13.4
(OH)2-benzoic_acid	11.321
4OH_benzaldehyde	9.696
azelaic_acid	4.036
Syringyl_alcohol	1.52
acetovanillone	1.429
2,3-dihydroxybenzoic_acid	0.793
coumaroyl_amide	0.674
DiFA_5-5	0.499
acetosyringone	0.402
feruloyl_amide	0.359
DiFA_8-8C,_8-8-O,_8-5-O	0.351
DiFA_8-O-4	0.348
4-OH-benzamide	NF
4-OH-benzyl_alcohol	NF
Vanillamide	NF
Vannilyl_Alcohol	NF
syringamide	NF
3OH-benzoic_acic	NF
Syringic_acid	NF
4-OH_acetophenone	NF
