# Supplementary material for: Chemical genomic guided engineering of gamma-valerolactone tolerant yeast
Source: Microb Cell Fact. 2018 Jan 12;17:5. doi: 10.1186/s12934-017-0848-9 (PMC5767017; doi:10.1186/s12934-017-0848-9)
Supplement: Supplementary file 2 — Additional file 2. Chemical genomic profile of GVL. [file 12934_2017_848_MOESM2_ESM.xlsx]

## Sheet: YPDg+2.3%gval.v.YPD+gval.pw.rc.
Supplementary information 2. Chemcial genomic response of yeast deletion mutants with 2.3% GVL versus control medium
Deleted Gene	foldChange	Adjusted p-value
TAX4	4.07031	7.67e-28
REI1	8.95591	3.23e-27
GOS1	0.159774	3.23e-27
RCE1	0.118587	3.46e-26
APA1	3.61698	1.97e-24
FDC1	3.73399	2.01e-24
ATG1	3.5401	1.11e-23
IRC8	4.92565	6.88e-23
MAL13	3.68399	7.36e-23
PAD1	4.09888	2.19e-22
YBP1	3.96739	3.31e-22
CTH1	4.03653	2.07e-21
PIH1	0.142196	3.05e-21
DBP3	3.71701	2.06e-20
YLL058W	3.54533	4.43e-20
SLF1	3.44998	6.34e-20
ATG14	3.72573	6.82e-20
BEM2	0.0773907	1.18e-19
DUS3	3.07236	2.19e-19
YKL151C	4.98642	2.67e-19
SEC28	0.0792669	2.83e-19
LTE1	0.0960717	4.82e-19
YIR020W-B	3.30567	9.19e-19
NOP16	3.49793	1.13e-18
PHA2	3.87846	2.75e-18
YLR311C	3.06541	3.88e-18
PRM8	3.48657	2.15e-17
DID2	0.188977	3.18e-17
SSF1	3.2479	3.18e-17
VBA5	3.67309	4.79e-17
YJL120W	0.0805428	5.62e-17
CLA4	0.117529	5.73e-17
PLB2	2.89897	6.51e-17
YER079W	3.13051	7.44e-17
SRP40	5.0287	1.37e-16
YBR090C	3.68868	1.73e-16
YPR197C	3.72266	2.28e-16
VPS38	0.107412	2.83e-16
YPL257W	3.15214	3.32e-16
YFL052W	2.85099	4.35e-16
GRX4	2.83432	4.81e-16
ADH7	3.00169	8.98e-16
KXD1	3.28836	1.19e-15
BNA7	3.23715	1.49e-15
SSO2	0.139055	1.64e-15
YFR056C	0.172445	2.4e-15
SPO13	2.87966	2.59e-15
CAD1	3.54935	3.65e-15
YMR085W	2.76571	3.65e-15
YBR226C	3.0257	3.65e-15
ISN1	2.99399	5.53e-15
SHM1	3.28283	6.18e-15
YML119W	2.81043	7.63e-15
GUT2	2.86714	7.63e-15
RPL33B	3.64167	7.84e-15
NAB6	4.22289	1.48e-14
YJL070C	2.7601	1.73e-14
YDL118W	5.10837	2.35e-14
YNR064C	3.08662	3.51e-14
YPL197C	2.87406	3.66e-14
HOP1	3.5446	4.54e-14
TPA1	2.96513	4.87e-14
RRP8	4.99619	4.87e-14
GAT1	2.802	5.81e-14
CAJ1	2.40808	5.93e-14
MGT1	3.4594	8.01e-14
HXK1	2.61215	9.15e-14
PDR11	2.69701	9.6e-14
MDM1	2.74428	1.16e-13
BLS1	2.89019	1.67e-13
YOL035C	0.170469	1.78e-13
JEM1	2.37876	1.86e-13
YGL082W	3.1481	2.15e-13
SCW4	2.78584	2.25e-13
COG8	0.0838607	2.94e-13
IRC18	2.84022	3.5e-13
SPO73	2.71261	3.91e-13
CIN5	2.59959	4.62e-13
APT2	3.09698	4.62e-13
AAD6	3.18794	4.9e-13
ADY3	2.57807	5.36e-13
APA2	2.59062	6.16e-13
YIR014W	2.66467	7.16e-13
YKR012C	2.7123	7.32e-13
CUE2	3.44102	7.32e-13
AIM5	2.85093	7.53e-13
COX5B	0.226353	9.49e-13
YJL218W	2.73199	1.14e-12
DAL4	3.28169	1.5e-12
TFS1	3.73589	2.13e-12
YCF1	3.47638	2.28e-12
FMP25	2.64326	2.41e-12
YPL216W	3.07036	3.46e-12
CUE4	2.34043	3.79e-12
YGL108C	3.45908	3.99e-12
TOR1	0.116193	4.52e-12
HUB1	3.54315	7.03e-12
CWC21	2.52457	7.98e-12
REE1	3.15578	8.07e-12
TAD1	2.50476	8.38e-12
ECM1	2.87481	1.04e-11
FMP40	2.69418	1.15e-11
CSI1	3.29583	1.34e-11
TUB3	0.0818965	1.39e-11
CTI6	2.97779	1.51e-11
YCL074W	2.72278	1.6e-11
NIT1	2.28013	1.83e-11
YFR018C	2.91784	1.94e-11
ARO2	0.0573378	2.05e-11
YJR015W	2.49852	2.1e-11
YOR1	2.59329	2.24e-11
PIN4	0.200414	2.25e-11
YPL162C	2.62822	2.51e-11
ADH5	3.57788	2.57e-11
SNL1	0.360574	2.91e-11
NGL3	2.84977	3.51e-11
PAC10	0.135939	4.08e-11
KIN1	3.23173	4.36e-11
VPS74	0.183295	4.83e-11
YOL131W	3.1208	4.83e-11
CTL1	2.39976	4.83e-11
YBR238C	2.67401	4.83e-11
YJU3	3.93053	5.62e-11
DPB3	2.7431	6.24e-11
YCL026C	3.01322	7.37e-11
GLC8	3.06393	7.93e-11
RDL2	2.41611	8.74e-11
ATF2	2.3954	8.87e-11
PPM2	2.49969	9.91e-11
YNL140C	0.16172	1.24e-10
STP3	2.77429	1.73e-10
NTG1	2.31813	1.97e-10
PHO3	3.05417	2.08e-10
YLR400W	2.56147	2.19e-10
DAK1	2.51761	2.24e-10
ERV14	0.104239	2.34e-10
PAR32	0.311362	2.46e-10
POT1	0.308234	2.46e-10
EMP70	2.38288	2.58e-10
YBL095W	3.86881	2.75e-10
RPN13	2.33427	2.86e-10
YIL161W	0.367651	3e-10
LOS1	2.29017	3.2e-10
FRE6	2.34284	3.41e-10
ATG15	0.15779	3.43e-10
SNO4	2.59398	3.86e-10
AAP1	2.41352	4.08e-10
NUP170	2.96998	4.43e-10
YPT10	2.89665	4.79e-10
HXT4	2.56962	6.44e-10
GIM3	0.118873	6.6e-10
LSB6	2.43603	7.32e-10
RPE1	0.0534489	8.36e-10
ATF1	2.48243	9.26e-10
YNL171C	0.108559	1.06e-09
DSF2	2.37211	1.06e-09
PUN1	2.55154	1.15e-09
HGH1	2.70721	1.18e-09
YJL211C	0.329653	1.27e-09
JHD2	2.64357	1.34e-09
ARG80	2.40676	1.39e-09
POC4	0.196623	1.45e-09
HXT8	2.81276	1.45e-09
PTP3	2.63306	1.45e-09
ECM22	2.8901	1.48e-09
CPT1	2.8825	1.68e-09
OCA6	0.358205	1.68e-09
MDL1	2.73129	1.88e-09
PEF1	0.158671	1.98e-09
CIN1	0.205499	2.12e-09
IRC22	2.36547	2.23e-09
PAT1	0.156741	3.02e-09
RDS2	2.59265	3.06e-09
GTO1	2.64617	3.17e-09
ARF3	3.07569	3.47e-09
DAT1	0.367962	3.49e-09
MSH4	0.269671	3.55e-09
SNA2	2.312	3.55e-09
RTC1	2.8259	3.76e-09
YDR333C	2.85255	4.42e-09
YDL187C	2.207	5.01e-09
YGR228W	2.86739	5.36e-09
SYC1	0.277648	5.46e-09
THO1	2.49032	5.74e-09
YLR171W	2.89482	6.1e-09
YKL133C	2.81942	6.91e-09
SSD1	0.10585	7.35e-09
PMD1	2.39568	8.21e-09
SHE2	2.66962	1.32e-08
ITT1	2.35553	1.32e-08
JHD1	2.3755	1.32e-08
ESC1	3.70023	1.32e-08
REV3	2.54651	1.37e-08
YFL063W	2.45695	1.44e-08
YOR088W	2.22633	1.51e-08
MAE1	2.34201	1.51e-08
DAL7	2.16734	1.52e-08
RTT10	2.45097	1.71e-08
PNP1	2.25289	1.74e-08
RNR3	0.346678	1.77e-08
YHR003C	2.66687	2.09e-08
ERP3	2.66526	2.11e-08
PRS5	0.280683	2.12e-08
MFT1	0.137838	2.67e-08
YLR123C	3.08166	2.76e-08
GPB1	2.16967	3.42e-08
IES1	2.39635	3.53e-08
TIM18	0.107195	3.57e-08
TRX1	2.60424	3.7e-08
NAM7	0.32351	3.86e-08
ARV1	0.0973258	3.91e-08
CUP2	2.92579	3.91e-08
RPS1B	3.06967	3.92e-08
DIP5	2.13933	4.08e-08
NPP2	2.1628	4.12e-08
NNK1	2.26121	4.14e-08
PUS5	3.05613	4.31e-08
YKL077W	2.62636	4.64e-08
MUD1	2.17592	5.31e-08
YBR232C	2.30247	5.45e-08
YMR187C	2.17308	5.65e-08
GZF3	0.385701	5.98e-08
DSE4	2.2977	6.79e-08
MON2	0.356562	6.82e-08
MTD1	2.90974	6.97e-08
YAP5	2.40872	6.98e-08
GRX3	2.52946	7.82e-08
MUP1	0.0576263	8.17e-08
YKL162C	2.10648	8.17e-08
NEW1	2.30278	8.62e-08
VPS4	0.00435375	8.69e-08
MAL32	2.71901	8.88e-08
FUM1	0.240339	9.22e-08
UPS1	2.91031	9.64e-08
VAB2	2.25975	9.64e-08
YNL200C	2.53665	9.84e-08
LSM1	0.134606	1.07e-07
CLN3	0.381026	1.12e-07
GDS1	2.70709	1.12e-07
SET6	0.409452	1.12e-07
CKB2	0.259923	1.32e-07
BAT2	2.26007	1.36e-07
YMR034C	2.0309	1.47e-07
RBG1	2.1805	1.59e-07
ASG1	2.11247	1.71e-07
EXG1	2.54379	1.74e-07
BUD6	0.378708	1.95e-07
VHS1	3.87771	2.04e-07
UBX5	2.11974	2.1e-07
GPT2	2.21854	2.42e-07
AIM14	2.37081	2.42e-07
YLL020C	2.86002	2.6e-07
OST6	0.442326	2.69e-07
PDR10	2.33859	2.77e-07
YNR063W	2.2482	2.95e-07
CTF3	0.28502	2.98e-07
GAL1	2.39883	3.03e-07
DIC1	0.269978	3.07e-07
SUB1	2.07416	3.13e-07
YGR235C	2.74323	3.32e-07
MET17	2.74546	3.38e-07
GDE1	2.17331	3.38e-07
YOR309C	2.07564	3.49e-07
RPL22B	2.42369	3.56e-07
MNR2	2.38336	3.73e-07
KNS1	2.13368	3.85e-07
GIS1	2.8461	3.93e-07
YMR252C	0.397702	4.04e-07
UBP13	0.387613	4.25e-07
CRG1	2.10663	4.8e-07
YML053C	2.1469	4.84e-07
GPB2	2.40144	4.84e-07
YHM2	0.402098	4.92e-07
ATR1	1.97056	4.92e-07
YGL262W	2.17712	5e-07
VPS35	0.353953	5e-07
YGL042C	0.152172	5.33e-07
PXA2	2.40791	5.48e-07
MSA2	0.44893	5.51e-07
IRC25	0.237856	5.55e-07
ALG6	0.475229	5.84e-07
FYV8	2.1951	5.93e-07
NDE1	2.86589	6.16e-07
FYV10	0.342071	6.35e-07
PRM4	2.41367	6.6e-07
PHO89	2.47543	7e-07
YPL034W	2.38775	7.94e-07
SPS4	2.21012	8.13e-07
BUD8	3.35592	9.35e-07
TRP4	0.121451	1.09e-06
DST1	0.22004	1.09e-06
YMR295C	2.14268	1.09e-06
AHT1	2.2549	1.09e-06
YGL117W	0.260915	1.18e-06
SVS1	2.19906	1.21e-06
YBL081W	1.86394	1.25e-06
SHM2	3.02307	1.3e-06
TRS85	0.0859439	1.3e-06
RTG1	0.336186	1.36e-06
FRM2	2.21594	1.49e-06
RRI1	2.38797	1.75e-06
YKL030W	1.94217	1.81e-06
FBP26	1.82897	1.84e-06
VPS27	0.168933	1.86e-06
CYB5	2.3855	2.05e-06
EMC6	2.16188	2.08e-06
HUR1	0.17347	2.13e-06
MGA2	0.242356	2.13e-06
SED4	0.436531	2.14e-06
SRL2	2.02605	2.17e-06
GCV2	2.8931	2.17e-06
SDT1	2.13974	2.23e-06
MDM10	0.269592	2.28e-06
YIR043C	1.94929	2.4e-06
RIC1	0.181013	2.46e-06
RPA34	0.195697	2.87e-06
VAC8	0.430895	3.24e-06
YDR131C	1.98409	3.25e-06
RPL8A	1.95766	3.64e-06
HUL5	2.2773	3.66e-06
MAK32	2.17148	3.71e-06
RPL38	2.29874	3.78e-06
FKH1	2.32737	4.34e-06
ORM2	2.60785	4.41e-06
YML002W	2.0609	4.41e-06
UME1	0.199725	4.71e-06
UBP3	0.157715	4.73e-06
YGL218W	0.385733	4.81e-06
RGC1	1.98477	5.2e-06
YLR040C	2.13004	5.39e-06
YML003W	0.313272	5.39e-06
YPR013C	2.24311	5.41e-06
PRY2	1.87169	5.52e-06
YHB1	1.91368	5.78e-06
ATG2	0.333093	5.78e-06
YVC1	0.381317	6e-06
CPR6	0.224484	6.23e-06
ASM4	1.85485	6.51e-06
YDR102C	2.41036	6.53e-06
VPS60	0.317513	6.92e-06
SEM1	0.231146	6.96e-06
YOR072W	2.11723	7.08e-06
YLR063W	0.239398	7.26e-06
OCA1	0.337803	7.48e-06
RPN4	0.267878	7.48e-06
PUS9	2.99606	7.79e-06
SAM37	0.229386	8.49e-06
MSH6	2.43136	8.82e-06
YIL163C	0.554752	8.82e-06
YKL071W	2.11348	8.82e-06
YCR100C	1.97312	8.88e-06
ARX1	2.36739	9.11e-06
MDM34	0.283726	9.4e-06
XBP1	0.20625	9.5e-06
WSC2	0.482956	9.97e-06
MUC1	1.95024	1.03e-05
FOX2	0.367699	1.03e-05
SYN8	1.79623	1.04e-05
VPS5	0.28268	1.12e-05
RPL35B	2.39447	1.19e-05
CLB2	0.340261	1.21e-05
DNF3	1.96346	1.28e-05
YFR016C	1.85223	1.29e-05
ODC1	0.375275	1.29e-05
RXT2	1.91285	1.31e-05
YJL169W	0.498345	1.37e-05
ARA2	1.77759	1.41e-05
OPI11	2.66947	1.46e-05
HBS1	2.64645	1.48e-05
CSM1	0.335944	1.51e-05
KAR9	2.0635	1.59e-05
YKL199C	2.16644	1.59e-05
VPS63	0.0817331	1.66e-05
YMR114C	2.36151	1.67e-05
IPK1	0.0849056	1.71e-05
CBR1	0.350818	1.74e-05
YNR065C	1.80548	1.76e-05
MAM1	0.324004	1.84e-05
AYR1	0.370281	1.9e-05
YNL195C	2.30353	1.91e-05
RTR1	0.352171	1.97e-05
TPS1	0.306093	2.04e-05
ECM33	0.395844	2.08e-05
BUB2	1.85671	2.08e-05
DEP1	2.19698	2.09e-05
CLB6	2.08326	2.11e-05
ALD4	2.32203	2.12e-05
IRC20	2.32398	2.26e-05
MRK1	1.88473	2.26e-05
MDV1	1.84765	2.26e-05
IES4	2.14805	2.27e-05
SEC72	2.31129	2.27e-05
YDR089W	2.01911	2.34e-05
SAP185	1.80077	2.41e-05
IST2	2.19108	2.43e-05
YNL170W	0.110697	2.49e-05
STM1	3.11992	2.53e-05
RPS6A	0.351313	2.65e-05
OAF1	2.04276	2.79e-05
YUH1	1.75996	2.94e-05
CIT2	0.281481	3.08e-05
YPL185W	2.0384	3.2e-05
YFL019C	1.87232	3.26e-05
RAS2	0.138689	3.26e-05
STB6	0.475676	3.26e-05
GYP5	1.71685	3.28e-05
XRN1	0.0349289	3.29e-05
YDR455C	0.227281	3.55e-05
YPL035C	2.66712	3.56e-05
AEP2	0.0944522	3.63e-05
ASN2	2.6009	3.63e-05
RPL34A	1.95148	3.72e-05
YPR096C	1.8382	3.8e-05
YGR283C	1.71899	3.97e-05
HOR2	0.446827	3.99e-05
ICS2	1.72739	4.05e-05
YHR079C-B	2.15393	4.06e-05
RAD24	1.84414	4.06e-05
YOR246C	0.397212	4.35e-05
TKL1	0.47969	4.75e-05
MRS3	2.21911	4.77e-05
YDR338C	2.29073	5.04e-05
TRM11	0.471706	5.41e-05
YIR044C	2.24398	5.54e-05
RBG2	1.87586	5.73e-05
VTS1	2.31739	5.81e-05
BUL1	0.267483	5.85e-05
SPT21	0.488012	6.09e-05
RPS21A	2.22419	6.17e-05
YOL162W	1.72183	6.38e-05
MAK3	0.292641	6.5e-05
KRE28	0.164374	6.51e-05
CIN8	0.118735	7.22e-05
ECM34	1.69243	7.24e-05
DTR1	2.21937	7.26e-05
UBA3	0.11662	7.49e-05
YBR071W	2.49143	7.49e-05
RTG2	0.274665	7.69e-05
BAG7	2.36797	8.01e-05
SEC66	0.224758	8.52e-05
FPR3	1.68822	8.64e-05
ACB1	2.10724	8.65e-05
YOL075C	0.461589	8.78e-05
YIL168W	1.61646	8.97e-05
YML117W-A	1.81091	9.03e-05
HIS3	1.64186	9.13e-05
ZDS1	0.404809	9.23e-05
YCR102C	2.21731	9.34e-05
RCY1	0.347315	9.34e-05
PRE9	0.210162	9.5e-05
EFM1	2.12291	9.64e-05
YNL057W	0.426341	9.77e-05
YOR378W	1.80583	0.000105087
PRM5	2.08128	0.000105999
VIK1	0.506183	0.000107739
YRB30	1.86609	0.000108818
YOL163W	1.74797	0.000110785
AIM34	0.48429	0.000111424
BSP1	1.79798	0.000111804
DCI1	2.21685	0.000115154
TDH3	2.20323	0.000117519
DBF2	0.130194	0.00011804
YNL226W	2.52179	0.00012484
YMR122C	2.27286	0.000125973
HST3	2.19767	0.000132714
YOR093C	2.51691	0.000136713
PPM1	0.229526	0.000137536
GRE2	1.69567	0.000138005
PYC2	1.8454	0.000146366
SRB2	3.08731	0.000146366
ASH1	1.71697	0.000146965
MSS1	0.507249	0.000147748
PTC3	1.85391	0.000150897
MAG2	0.156446	0.000153699
YGL152C	0.406908	0.000153699
BLM10	2.13592	0.000154972
YIL055C	0.555028	0.000156713
RER1	0.456239	0.000168419
MDM35	1.97255	0.000173378
YKE4	0.491157	0.000177754
FMP30	1.86777	0.000183163
YDR426C	0.503944	0.00018395
NOP12	2.46532	0.000184919
YDL233W	1.69409	0.000187075
RPL8B	1.94675	0.000189518
SWF1	3.02915	0.00018973
APN1	2.30186	0.000189758
IME1	1.85328	0.000191628
LYP1	0.211231	0.000193076
RHO4	1.86729	0.000194146
RPL35A	0.18593	0.000195418
YDL172C	0.36523	0.000209176
POL32	0.103123	0.00021144
YNL217W	0.516409	0.00021144
SAM2	1.80171	0.000212857
FLC3	2.05346	0.00021329
GLO4	1.63358	0.00021425
PSY4	2.03043	0.000215874
EAF3	0.431516	0.000223591
MKS1	0.307219	0.000223638
PUS6	0.520401	0.000224521
YGR025W	1.88362	0.000224521
TOM7	1.94048	0.000236109
ACF2	2.44214	0.000236339
BEM3	2.13209	0.000240342
SET2	0.479009	0.000240579
ECM11	0.36681	0.000243551
ATG5	2.15586	0.000252888
MRP49	0.572985	0.000255232
NFT1	1.86163	0.000266627
MAP2	0.554976	0.000274
MEP2	1.71783	0.000274338
SWI4	0.258232	0.000274852
YGL165C	1.73706	0.000274852
SNU66	0.526977	0.000282769
IRC14	0.155085	0.000291365
TMA23	2.6582	0.000295963
YET2	1.96423	0.000298208
YNL320W	0.51385	0.000312001
TCO89	0.143471	0.000312417
PMT5	2.12679	0.000315439
ARO3	0.316004	0.000319132
YBL065W	0.498244	0.000325226
YPR109W	2.14926	0.000330955
YPR1	0.335574	0.000332767
CRZ1	0.408631	0.000334482
TRP2	0.242783	0.000338142
DSS4	2.14714	0.000339367
EDS1	1.91053	0.000342362
TYE7	2.07827	0.000344594
IME2	1.61731	0.000346999
YLR455W	1.70448	0.000350978
YAR043C	1.78587	0.000373006
LPX1	1.74262	0.000382529
BRR1	1.88658	0.000400453
YJR142W	2.0299	0.000413641
RGD2	2.1543	0.000414482
MRM2	0.153947	0.000415172
YFL051C	1.87548	0.00041665
KEL3	1.984	0.000424895
HAP3	0.512103	0.000434537
YBL083C	0.135106	0.000436506
UIP5	0.490654	0.000440233
RPN10	2.04736	0.000455766
AFI1	1.89588	0.000471167
ICS3	1.93495	0.000491648
SSE1	6.97621	0.000494526
YBR174C	3.52383	0.000498668
TAH1	0.35599	0.000506757
RTC4	0.408917	0.000509177
IDH1	0.220516	0.000514886
ATG8	0.502779	0.00053316
KTR2	1.96484	0.000535649
RPL16A	1.7663	0.000535695
YLR236C	0.336523	0.000543711
MDM30	0.425939	0.000594163
YOL092W	2.02915	0.000600061
LOH1	0.510467	0.000609563
MND2	0.416978	0.000609563
RSR1	0.442393	0.000625585
HSE1	0.523368	0.000637902
YOR300W	0.571667	0.000644133
VPH1	0.233264	0.000644133
YAR028W	1.57527	0.000646261
PIB2	0.454497	0.000650499
BCS1	0.140715	0.000650951
SPP1	2.09174	0.00065285
BUB3	0.167431	0.00065285
STL1	1.6787	0.000654648
PEX3	0.306816	0.000684261
YGR182C	0.452288	0.000700073
YMR086C-A	1.77899	0.000704838
YKR041W	1.79213	0.000741732
PSY1	2.62643	0.00074278
YKL050C	1.68118	0.00074278
BNI5	1.7101	0.00074278
PCT1	0.498237	0.000743409
SWD3	2.48195	0.000766494
IDS2	1.66271	0.000767672
NKP2	0.267118	0.000769614
BCK2	0.385578	0.000773224
YLR046C	0.165133	0.000780566
ADE1	3.14594	0.000810489
APN2	1.82779	0.000811512
MET28	0.431148	0.000811512
RAD59	1.94914	0.000816275
BUD21	2.66177	0.000816786
STB1	0.516052	0.000848427
FMP33	1.77953	0.000863247
YCK1	1.89532	0.000875509
VPS30	0.13865	0.000879852
KTR1	1.71779	0.000901741
CTF8	0.294191	0.00091219
YPR123C	0.500051	0.00091219
CIT3	0.405942	0.000919262
YDR415C	0.414081	0.000921083
GRX8	1.6536	0.000944318
YLR217W	0.547704	0.000956832
YKR045C	0.458998	0.000972221
FET3	1.86205	0.000992654
DLD1	1.76856	0.00102031
PAC2	0.49562	0.00102614
HYM1	77.0214	0.00103699
MGS1	2.26943	0.00104027
SKN1	0.323504	0.00104375
ALG8	0.489231	0.00106072
CAF16	0.115049	0.00107669
SUR4	5.41785	0.0010856
NMA1	1.83565	0.00111936
RPL21B	1.94025	0.00111936
RPS30B	2.0278	0.00113812
PIB1	1.81248	0.00114994
FAR11	0.545753	0.00115124
HOG1	2.815	0.00115124
YLR282C	2.04782	0.00115124
ADE17	2.07603	0.0011603
SWC3	0.40421	0.00116139
YLL017W	0.459375	0.00116224
UBP8	0.479014	0.00117067
MDG1	1.7653	0.0011734
APJ1	0.472811	0.00117353
MVP1	0.559069	0.00119585
GID8	0.470251	0.00120808
YJR111C	1.65687	0.00121808
YBR032W	1.82321	0.00122099
RPL36A	2.15752	0.00126434
MGA1	1.88318	0.00126434
MSC3	2.02692	0.00126859
YJL171C	1.825	0.00127035
YNL235C	1.75364	0.00134175
MEP1	2.1238	0.00144841
SWC5	0.25859	0.00145478
ABP1	1.67397	0.00145608
LIF1	1.744	0.00147064
LAC1	1.76047	0.00148256
YPL014W	0.562576	0.00149123
PRM10	0.589122	0.00150635
RIM21	1.7936	0.00151241
GPH1	1.71342	0.001528
BIM1	0.409813	0.00153058
NAP1	0.539504	0.00154093
YOR050C	1.96891	0.0015561
YJR020W	1.76042	0.0015561
YOR152C	1.97095	0.00157829
PDR15	0.467578	0.00159495
YMR141C	1.64496	0.00159959
GFD1	1.74556	0.00161732
SLM6	2.77062	0.00163092
ERV29	1.64314	0.00165158
DPH2	0.43105	0.00168213
THP2	0.0478913	0.00168654
ARI1	0.527346	0.00169719
HST1	0.434416	0.00170692
RIM15	1.7406	0.00174151
MPP6	1.68576	0.00175275
YOR053W	0.503168	0.00176988
YML058C-A	1.76728	0.00178493
MAD2	0.477556	0.00179326
YMR262W	1.82821	0.00182178
UFD4	1.71701	0.00185302
YTP1	0.565957	0.00186819
ARO9	0.424459	0.00188845
ADE13	67.2292	0.00189793
PFK26	0.345491	0.00192756
YPR153W	0.251773	0.00193586
ECM23	2.07583	0.00206098
ARO7	0.519098	0.00213389
HRQ1	1.78248	0.00216891
PTH2	1.71303	0.00216891
YBR116C	1.64416	0.00216891
AMN1	0.455332	0.00221922
PSH1	0.456675	0.00222543
OPI6	0.556811	0.00228268
KES1	1.66316	0.00228268
EAF1	0.121165	0.00228268
SLM2	0.227719	0.00231827
CTS2	0.320964	0.00236439
ABP140	0.463536	0.00240333
MAC1	0.555405	0.00240333
ERG5	0.407812	0.00240333
RVS161	2.46081	0.00243501
OMS1	0.434818	0.00249452
YOL160W	0.122449	0.00249992
PEX22	0.52524	0.00252127
OLA1	1.74801	0.00252979
PRK1	0.554623	0.00254149
CAP2	0.555501	0.00256
SWR1	0.284985	0.00258112
YLR407W	1.93431	0.00259409
PEX17	0.544912	0.00262163
AVT3	1.77321	0.00263477
IES5	1.87129	0.00264587
TUB2	63.8323	0.00267307
ASI1	1.63069	0.00269111
SKO1	0.6119	0.00269942
JNM1	0.426364	0.00269942
SFK1	1.7778	0.0027581
PEX25	0.445741	0.0027581
TRM44	1.83289	0.0028013
YBL055C	1.62726	0.00290213
MCM22	0.301542	0.00292787
YMR245W	0.60328	0.00296401
ARP6	0.320491	0.00303131
RCO1	0.528217	0.00303471
YMR010W	1.57944	0.00316923
YOR318C	1.59011	0.00324362
PHO13	1.58537	0.00331846
YEL043W	0.537226	0.00335395
DDI1	0.601254	0.00336897
PHO23	1.6064	0.00337425
YLR434C	1.58373	0.00341583
SPG1	1.62684	0.00341583
NDL1	0.348614	0.00342236
FRE2	1.48921	0.00342236
NST1	2.19075	0.00342236
OCA4	0.484252	0.0034492
RAV1	0.179987	0.00345019
YPR089W	0.472553	0.00360333
ISR1	0.597982	0.0036961
BMH1	0.661998	0.0036961
SKI3	0.511051	0.00383307
EFT1	1.90422	0.00385999
NTE1	0.560642	0.00387171
SSF2	1.67485	0.00392279
PAU2	1.50634	0.00393112
ADY2	1.79206	0.00403784
AVL9	0.513169	0.00405801
VPS73	0.0254987	0.00406507
YEA6	0.530907	0.00411845
RPL13A	1.9165	0.0041905
THI22	1.51466	0.00424516
CMK1	2.18666	0.00424516
GLC3	0.298988	0.00424612
ERV46	1.77458	0.00432402
RPS6B	2.42323	0.00435242
RPI1	1.66465	0.00435242
AVT4	2.04127	0.00435242
BNS1	0.488218	0.00440905
CLB3	0.437508	0.00441012
MRPL39	0.557271	0.00441032
RPL22A	2.80265	0.00446966
RPL23A	1.87588	0.00455746
KCC4	0.466026	0.00455884
DFG16	1.73634	0.00458017
CAR1	1.73252	0.0045881
YGR022C	0.637908	0.00465341
YNL120C	2.15493	0.00467337
SYP1	2.15849	0.00467636
YND1	0.391963	0.00469421
ALB1	1.65755	0.00479648
RPL17B	1.52153	0.00481668
UBX3	0.150668	0.00483133
VTH1	1.46343	0.00501335
TMA10	0.620549	0.00502111
TIR4	1.82656	0.00512913
SPT8	0.536069	0.00512913
SNF6	0.267511	0.00512913
YGL159W	0.590337	0.00520371
YML010C-B	1.93574	0.00521281
SGE1	1.92508	0.00522906
AAC1	1.5217	0.00541464
CGI121	1.94571	0.0056105
TAN1	0.622829	0.00561378
PEX15	0.343552	0.00561545
LOT6	0.601264	0.00564484
MBR1	1.67546	0.00564484
ALG5	0.61898	0.00575754
AIM11	0.560025	0.00576096
YHP1	1.64573	0.00581821
YOL085C	1.54988	0.00581892
YPC1	1.5483	0.0058553
AMS1	1.70128	0.00589936
SOK2	0.428478	0.00597899
NTG2	0.507301	0.00597899
YDR061W	0.377825	0.00597899
COX8	0.613128	0.00600758
MFM1	0.458623	0.0062186
YCR049C	0.585388	0.00622738
STP1	0.382394	0.00623103
YJR149W	1.80204	0.00650072
YCR043C	0.635255	0.00652177
FYV1	2.0663	0.00656112
YOL053C-A	1.66647	0.00670049
KAP120	1.74012	0.0067582
YML096W	0.504382	0.00679675
YCR085W	1.85771	0.0068073
YJL144W	1.49707	0.00682245
PDR5	1.98771	0.00687461
DYN1	0.561555	0.00693736
TDA10	0.574858	0.00694279
YBR013C	0.632568	0.00696585
RLP7	43.7557	0.00696585
SRB8	5.25074	0.00696737
CHD1	0.355044	0.00704881
JJJ2	1.73817	0.00723852
YBL086C	0.292172	0.00741218
HPM1	1.60773	0.00751499
MMR1	0.323613	0.00768544
PMT1	0.574118	0.00776691
YIR021W-A	93.1939	0.00778501
YAR037W	1.64207	0.00796222
AIM44	1.63929	0.00802498
YBL010C	0.585148	0.00809152
YME1	0.263297	0.00813743
YAL018C	1.66111	0.00818303
KHA1	1.57949	0.00823222
RRD2	0.540358	0.00823928
API2	1.5684	0.00832784
HUA2	0.547272	0.00840361
YML131W	1.56324	0.00842844
RTG3	0.54057	0.00843497
YFL013W-A	1.71406	0.00846542
IXR1	0.444812	0.0084743
SSK2	1.44809	0.00853425
ELP4	0.294067	0.00859301
OCA2	0.498947	0.00862767
ELM1	0.534501	0.00871789
VRP1	0.025818	0.00874304
YFL015C	0.623616	0.00883494
RPL42A	2.66276	0.00887277
YMR158C-B	1.54408	0.00888518
GTT3	1.6032	0.00900197
YPR097W	0.56863	0.00905889
SFG1	1.44553	0.00908284
PBA1	0.510162	0.00911273
TRS20	83.6069	0.00911273
YDR352W	0.522122	0.00937623
NCE102	0.538991	0.00943677
YER119C-A	0.384273	0.00943677
YPR147C	0.593428	0.00948029
RPS14A	1.78408	0.00951758
VEL1	0.272692	0.00952114
RHR2	1.67635	0.00952114
FMP41	1.7111	0.00952114
UBX6	1.70424	0.00959294
BSD2	0.586841	0.00965438
TIS11	0.261759	0.00965438
ALT1	0.472167	0.0096972
YGL177W	2.02531	0.00969763
YJL152W	1.61299	0.00991328
EDC3	0.595519	0.00992206
BCH2	1.89195	0.00994114
MTR3	39.1108	0.0100298
VAM10	2.28994	0.0101172
BUD2	1.61047	0.0101913
NPT1	0.22798	0.0101913
RPS24A	0.23209	0.01049
FMT1	0.624792	0.010664
YCR090C	0.520481	0.0108151
DIT2	0.522167	0.0109491
NUP120	2.08986	0.0109491
YNL190W	1.47099	0.0111412
COX17	0.538913	0.0111801
UBP7	0.519713	0.0112057
PEX32	0.378721	0.0112521
SYH1	0.422834	0.011332
SOD2	0.247034	0.0114045
HMS2	1.50938	0.0114481
UBC4	0.421209	0.0115158
YMR210W	0.578867	0.0115176
YOR114W	1.55871	0.0115176
YBL008W-A	40.9727	0.0115176
YLR241W	1.71824	0.0115176
RLM1	2.19285	0.0115875
DUG1	1.62892	0.0116192
SPS19	1.4841	0.0116369
SFB2	1.70991	0.011827
YDR134C	1.69297	0.0118331
YML013C-A	0.392883	0.0119597
OAZ1	0.104145	0.0120536
UBX2	0.591538	0.0120536
RPL43A	2.57589	0.0120536
TIM13	1.72756	0.0120978
HAC1	0.593862	0.0120978
YIL134C-A	64.1667	0.0120978
TGS1	0.569706	0.0122056
YDL119C	2.23687	0.01247
YLL053C	1.56497	0.0125304
ANS1	1.5381	0.0125399
MVB12	0.546636	0.0125525
SUT1	1.43424	0.0126664
HCM1	0.616577	0.0127544
YOL047C	1.45637	0.0127544
ROM2	1.64534	0.0127815
YDR220C	1.96033	0.0129131
FCY22	1.68106	0.0129464
SSK22	1.48933	0.0130022
SGN1	1.42186	0.0130098
MCM2	39.2822	0.0130109
GLG1	1.4753	0.0130643
CSM3	0.324479	0.0133096
SIL1	0.675653	0.0136611
ICL1	0.477338	0.0137385
FMC1	0.616663	0.0138064
YGR269W	0.656686	0.0138269
PPH21	0.492434	0.0139722
KEL1	1.59051	0.0139781
RPS26B	1.60504	0.0139977
YPL067C	1.57959	0.0143498
SQS1	1.63492	0.0143704
ASN1	0.62494	0.0144814
NOP13	1.66651	0.0144814
UBP1	1.86502	0.0144814
DAS2	0.0359853	0.014618
ITR1	0.644679	0.014618
HIR3	1.44308	0.0146237
ERG2	0.286333	0.0148145
CTF4	0.464046	0.0152265
YNL058C	0.224215	0.0152958
RPS11A	34.2634	0.0153693
MNT2	0.533825	0.0155433
MMT2	0.565134	0.015725
TOS3	1.41283	0.0157338
YBR090C-A	0.335762	0.0157635
PKH1	0.0927161	0.0158054
YPR174C	0.694364	0.0159875
YBR220C	0.236175	0.0160467
GAL83	1.48164	0.0161698
ADE16	0.321469	0.016225
PEX14	0.569513	0.0162973
ZRT2	1.524	0.0165759
YKL033W-A	1.69491	0.01675
YNR066C	1.56589	0.01675
MED11	54.463	0.01675
ICP55	0.600326	0.0167789
CTF19	0.175778	0.0168234
CTS1	0.412616	0.0168705
ABM1	1.40525	0.0169081
AIM25	0.237599	0.0169226
YJL047C-A	55.0146	0.0173502
SMY2	0.0844735	0.0174167
MED8	57.8193	0.0175161
SNC2	1.46329	0.0175161
YJL068C	0.641985	0.017603
ZRG8	1.80502	0.0177693
NUP188	0.593776	0.0178543
MCA1	0.554758	0.0178994
GET1	0.215254	0.0179345
YCK3	0.597283	0.0181074
GSH1	0.21468	0.0183569
MTO1	0.492722	0.0184977
TDA3	0.429261	0.0188248
YCL006C	0.450801	0.0190582
YKR011C	0.365779	0.0190582
SSA1	1.62063	0.019107
RRT12	0.627102	0.0191703
VPS62	1.46701	0.0192882
BIT61	0.622972	0.0192888
LYP1	0.645393	0.0192888
SUR1	0.312878	0.0194303
OCA5	0.572735	0.0194598
SAC1	0.33109	0.0194777
DGR1	59.3072	0.0199874
YDL242W	1.43516	0.0200488
YDL144C	1.53008	0.0201013
SDH2	0.574213	0.0204607
YJR087W	1.44594	0.0205756
YOL050C	1.50545	0.020707
YKL102C	1.54204	0.0207874
SNX41	0.561695	0.0207906
RAD33	0.656105	0.0208512
OPI1	1.81089	0.02087
KEX2	0.442204	0.0212081
RPL42B	47.84	0.0214935
PCH2	0.633623	0.0214935
DUR1,2	1.50595	0.0219002
INP1	0.588613	0.0219347
NPR3	1.53948	0.0219676
YMR052C-A	0.487925	0.0222389
TCB1	0.556417	0.0223226
RPS16B	1.97352	0.0223777
EMP47	1.93315	0.0225353
YMR178W	0.631115	0.0226057
YCR101C	0.422273	0.0226113
DCG1	0.618085	0.0227991
TDP1	1.44761	0.0228608
XYL2	1.47208	0.0229498
MMT1	1.52787	0.0231786
AIM39	0.604778	0.0232026
MNS1	1.68103	0.0234162
LYS20	1.48031	0.0234177
RGM1	0.579393	0.0234336
UBC7	0.620535	0.0234863
YAL004W	1.49798	0.0234863
YGR291C	1.39807	0.0234863
TRE1	1.57084	0.023517
ARO1	0.0261486	0.023517
HXT1	1.44291	0.0235965
MLP2	0.67118	0.0237479
ALR2	1.43122	0.0238405
YAL037W	0.630445	0.0238685
IMP2	53.5988	0.0239031
CSM4	0.557246	0.0240583
AIM36	0.650261	0.0240583
YER140W	0.657972	0.0240923
GPI19	61.3952	0.0243111
CHL4	0.538372	0.0243464
YMR166C	0.610478	0.0243536
HSP10	34.0474	0.0243978
ASR1	0.645368	0.0244792
CIS3	0.639394	0.0244993
YLR050C	1.52704	0.0245081
YIL067C	0.595919	0.0245822
YHR078W	0.680584	0.0245822
TED1	1.57455	0.0247262
YAT1	1.4564	0.0247306
DOS2	1.6901	0.0251764
YDR370C	0.518201	0.0251809
YEH1	0.637605	0.0252536
YLR294C	0.330755	0.025679
BUR6	45.181	0.025679
GTR2	0.551014	0.0258803
PSR2	0.649089	0.0260158
TOP3	0.507662	0.0261075
LSM12	1.50864	0.0261909
JLP2	0.660172	0.0261909
PHB2	1.54763	0.0265306
YOS9	0.297472	0.0265628
DAL81	2.10407	0.0266407
ACA1	0.674788	0.0266911
SPB4	47.4889	0.0270234
ELP2	0.405708	0.0270234
SLC1	0.384456	0.0272366
KIP2	0.694821	0.0273556
YFR024C	1.48439	0.0273556
FBP1	0.656812	0.0273556
YMR155W	1.38852	0.027423
TPK1	1.44559	0.0274281
PAM17	1.4233	0.0275663
BSC1	0.490144	0.027627
VAM6	0.439188	0.027747
YER152C	0.691735	0.027747
RTT103	0.422957	0.0279084
DOT6	0.66262	0.0281924
VID22	0.459475	0.0285111
ECM8	1.45118	0.0285478
RPS24B	43.5867	0.0286664
YGL214W	0.507926	0.0286926
PDX1	1.92299	0.0289458
MDY2	1.50336	0.0289904
LRE1	1.69532	0.0289904
ATC1	1.68969	0.0290104
KAR3	0.274589	0.0290357
YDL176W	0.662942	0.0292431
YDR341C	56.4736	0.029674
RAD51	0.0362996	0.029873
YLR278C	0.648367	0.029873
DAL82	1.48306	0.0300452
PEX4	0.297397	0.0300973
VPS17	0.380234	0.0303791
HUT1	0.215044	0.0304397
TFC3	0.222525	0.0304397
YJR154W	1.55879	0.0304397
FRE4	1.45185	0.0304397
UPS2	1.72649	0.0308182
MEH1	0.269625	0.0308182
DPH1	1.45373	0.0308538
LRP1	1.75106	0.0310641
BUD26	1.46653	0.0310682
YDL085C-A	40.8036	0.0311004
DLD2	0.627874	0.0311779
IDH2	0.287889	0.0311779
AIM26	0.454301	0.0312036
ACP1	40.5387	0.0312479
YBR259W	1.48757	0.0313612
SEC17	40.9347	0.0313917
HTB1	40.9344	0.0314809
GCN20	0.602455	0.0315267
URA7	1.47722	0.0315296
RPS0A	1.59414	0.0315965
HEK2	1.44313	0.0315965
ERD1	1.6465	0.0315965
YGR035W-A	40.403	0.0321241
SIM1	0.548487	0.0321301
MDM36	0.580008	0.0321301
YKL070W	0.627215	0.0322392
BER1	0.396987	0.0326229
RSM10	42.3723	0.0326288
GOR1	1.40132	0.0330905
YSP3	0.60945	0.0331665
YPL260W	1.39887	0.0332748
RFU1	1.42543	0.0334358
AIM24	0.409142	0.0335377
YDR154C	0.589334	0.033594
GNT1	1.39675	0.0337436
NBP2	0.432006	0.0339487
BDH2	1.54215	0.0340869
DSD1	0.649959	0.0340869
LCL2	0.178337	0.0343678
YDJ1	0.200243	0.0345308
YKU70	0.706726	0.0345861
YJL193W	1.43334	0.0345861
SMF1	0.476923	0.0350171
ECI1	0.486035	0.03533
YIL077C	1.4183	0.0354444
DIA3	0.523339	0.0359804
SNQ2	1.86125	0.0362321
SUT2	1.56899	0.0367067
AQY1	1.4615	0.0367201
RIF1	1.66322	0.0369987
YLR012C	1.56182	0.0369987
URH1	0.670977	0.0369987
RSM28	38.6701	0.0369987
PAN3	1.7326	0.0372285
SLD5	53.2209	0.0373645
FRE7	1.47656	0.0375177
RAD14	0.561998	0.0375581
JJJ3	0.6585	0.0378733
PSY2	0.646686	0.0379832
NRK1	0.641465	0.0379832
DRS2	1.53999	0.0379832
NCL1	0.637107	0.0379832
CHA1	0.553035	0.0379844
YDR474C	0.564997	0.0382876
SKS1	0.338262	0.0385456
LAP3	1.48184	0.0390816
SNN1	1.96323	0.0392164
PGA3	36.0243	0.0394753
LCL1	0.669565	0.0394753
FMP48	1.63439	0.039512
YNL150W	35.8931	0.0401716
GIS4	0.693486	0.040563
SEN34	36.2805	0.040563
YGR210C	0.641954	0.0410134
SUP45	48.631	0.0410809
ADK2	1.41998	0.0410809
COG6	0.163189	0.0410809
YBR137W	0.676931	0.0410992
LCD1	40.6774	0.0411431
SKY1	1.38711	0.0411431
YPR091C	1.50327	0.0415609
YJR151W-A	38.9263	0.0415609
NSA2	35.7589	0.0415681
BUB1	0.290307	0.0416074
ERP1	1.40968	0.0420233
HTZ1	0.246368	0.0422826
ZEO1	1.40098	0.0425283
YER135C	1.57922	0.0425837
SFA1	0.619996	0.042869
IST3	1.49232	0.04314
RPS8A	3.76366	0.0434526
YML100W-A	1.51289	0.0434526
DYN2	0.557413	0.0434526
DAK2	1.45523	0.0434997
ADD66	0.606053	0.0435358
VAM7	0.417503	0.0435358
SSU72	37.7257	0.0436521
YOL087C	1.44782	0.0436567
MSG5	0.676775	0.0436856
YNL228W	1.62655	0.0437472
BAP2	0.530899	0.0439302
LAP4	0.284756	0.0445172
PHR1	0.649829	0.0446089
PFA4	1.3891	0.0446472
RSF1	0.231612	0.0447947
SFT2	1.38042	0.0449821
BSC2	0.606344	0.0449821
SPE4	1.42011	0.0450825
MRPL44	0.714575	0.045118
AVT1	0.334603	0.0455371
FCF1	65.8486	0.0457327
APP1	1.70174	0.0458639
TPP1	1.45443	0.0460662
STE4	34.4322	0.0465588
OGG1	0.630355	0.0467675
RAD27	0.252422	0.0467675
CRD1	0.502379	0.0467675
YDR491C	0.529652	0.0467675
PMS1	0.628472	0.0468366
TRM3	0.678928	0.0469872
YJL021C	0.516172	0.0470103
RPC37	34.0149	0.0470533
YLR280C	0.479543	0.0470611
FAR8	0.591764	0.0471559
CAF130	1.57685	0.0472305
GDH2	0.689551	0.0479994
YAL058C-A	1.50688	0.0481804
EHT1	0.558203	0.0482519
BDF2	0.683141	0.0482572
YAP1801	1.50608	0.0483026
LYS21	0.644447	0.0485225
MNE1	0.202084	0.0485225
TRF5	0.385588	0.0485708
HOS2	0.646051	0.0485787
APD1	0.637853	0.0488852
YOL024W	0.598541	0.0492819
MRPS5	41.9009	0.04959
YMR075C-A	0.472295	0.0498239
YHR049C-A	0.69956	0.0499148
DGR2	0.635493	0.0501097
RNP1	1.47658	0.0501414
YAP1	0.654378	0.0504673
PCL6	0.557388	0.0505122
SED5	40.9406	0.0505317
GPI10	31.3762	0.0508283
YJU2	31.3759	0.0509509
YER188W	3.25211	0.0509987
YGR250C	1.41021	0.0511949
TDA6	0.663811	0.0511949
FMP21	0.688564	0.051863
NUP49	31.2475	0.0520379
MRPL50	1.41145	0.0521388
TPS2	0.349597	0.0523768
RAD54	0.435056	0.0524692
SEC22	0.470744	0.0529663
YLR296W	0.673732	0.0535684
MET3	0.68711	0.0536423
YLR001C	1.45772	0.0539459
HYP2	58.6473	0.0540931
HFA1	1.45736	0.0542242
UBR2	0.634017	0.0542661
SMP3	34.2638	0.0543102
OPY2	0.664118	0.0544751
XPT1	1.41534	0.0547453
CWP1	0.552366	0.0547501
CPS1	0.623206	0.0549832
MTL1	0.622309	0.055001
YMR259C	0.579178	0.0552918
NEM1	0.556647	0.0554756
FET5	1.55498	0.0555824
SCJ1	0.661601	0.0557915
PFA5	0.727099	0.0557915
RPS10A	2.06706	0.0557915
VMS1	0.448388	0.0560623
YDR431W	0.586189	0.0560623
RAD55	0.520023	0.0561248
MTG1	32.7394	0.0570073
KAR4	1.46248	0.0572274
VPS72	0.469867	0.0572353
FAU1	0.630585	0.0572353
YER187W	1.35345	0.0574655
YLR428C	0.711682	0.0574655
MTC6	1.46546	0.0577878
IRC4	0.64438	0.0577893
MPC54	0.602457	0.0580081
CIT1	0.645571	0.0582186
PHO8	1.467	0.0585276
SPO1	1.34852	0.0585276
STE13	0.68014	0.0585276
SIC1	0.451267	0.0585276
YHR127W	0.645898	0.0587098
YPR027C	0.40061	0.0589972
MSB3	0.694384	0.0591569
YCK2	1.50025	0.0591569
YJL064W	0.717523	0.0595876
YLR211C	0.626687	0.0595883
AXL1	0.68663	0.0602983
YNG1	1.98392	0.0603673
YAP7	0.642472	0.0605127
YOL046C	1.40877	0.0611816
YOR343C	1.39612	0.0612397
RRM3	1.46745	0.0612397
YLR036C	0.221493	0.0614592
IDP1	0.264144	0.0618416
SVL3	0.706392	0.0619385
MDH1	0.603915	0.0619385
TPO1	0.663152	0.0625272
HMO1	0.301351	0.0625272
YPR172W	0.253266	0.0628503
SPO20	1.53186	0.063087
SBE2	0.457008	0.0632671
SUN4	1.62406	0.063553
APC2	29.3533	0.063553
PEX10	0.532291	0.063553
DAL2	0.62319	0.063553
YKL105C	0.655247	0.063553
ARO80	0.527343	0.063553
YPR076W	0.684996	0.0635677
VHS2	0.534052	0.0636241
RAD5	0.511548	0.0637146
OXP1	1.44889	0.063853
EMI5	0.393825	0.0643113
HOS1	1.55292	0.0648873
YBR016W	0.628952	0.0649859
COX12	0.54949	0.0651052
YLR053C	0.379369	0.0651052
DDI3	1.41249	0.0658767
YJR120W	0.617441	0.0659349
EMP46	1.44096	0.0660252
MEP3	0.643545	0.0662637
RTN2	1.49938	0.0662637
RPC11	33.0791	0.0663369
YPL168W	0.663246	0.0663369
ALR1	15.9236	0.0663453
YFL054C	0.708488	0.066571
ILV5	30.2358	0.066571
YHR095W	0.608486	0.066571
YJL147C	1.67138	0.0666111
IML3	0.666916	0.0673225
RTK1	0.592429	0.0681599
RAD6	29.4735	0.0682881
KIN2	1.43961	0.0685862
MST27	0.52337	0.0685862
SDS3	1.79131	0.0687364
YNL022C	1.35426	0.0689563
YAP1802	0.590128	0.0689563
YLR402W	1.48408	0.0689563
SWI5	1.43459	0.0691187
RNT1	29.1107	0.0691187
AIM4	49.0454	0.0691187
MET2	0.725764	0.0691187
VTI1	29.1104	0.0692107
CDC28	29.11	0.0693791
TIF2	0.659538	0.0696697
RRP45	30.3315	0.069694
IRC13	0.513919	0.0699083
SHE3	0.409792	0.070493
FAR7	0.695796	0.0710827
YKL075C	1.57861	0.0711481
RAX2	0.687454	0.0712178
YLR391W	0.67048	0.0712178
YPR092W	0.681792	0.0716298
GRE3	0.697448	0.0716298
UBS1	1.33901	0.0716298
LAG2	1.50319	0.0716298
SNA4	0.724642	0.0718361
NIS1	1.63553	0.0718681
GPI12	30.7214	0.0719367
YLR253W	0.484953	0.0719438
SPO21	1.43237	0.0719438
CEF1	43.9342	0.0722665
RPS7B	7.33831	0.0727651
LSM4	26.4699	0.0727734
YMR196W	0.669008	0.0728231
YHL044W	1.39079	0.0734292
DUS4	0.228654	0.0734292
FEN1	5.16099	0.0735179
RPL19B	0.556792	0.0735488
GYP7	0.317743	0.0738789
SCT1	1.32849	0.0741783
YIL166C	1.34968	0.0745747
YMR315W	1.35438	0.0748784
SNF4	0.424468	0.0754978
GET3	29.5943	0.0760149
GET2	0.229878	0.0763144
NCB2	27.8272	0.0764788
RAD23	1.59192	0.076614
OMA1	0.322591	0.0766154
YFR006W	1.38273	0.0766251
ERI1	28.7203	0.0766268
DEG1	0.417026	0.0766665
FCP1	28.7199	0.0766665
DIT1	0.758093	0.0766665
YMR105W-A	44.2445	0.0766665
TIM54	28.7196	0.0767577
LIP1	28.7192	0.0769016
EPS1	0.384407	0.0769016
RPL29	1.47892	0.0769808
NHP6A	0.585149	0.0775673
SMY1	1.38762	0.077971
BNA4	1.34002	0.0788945
REC114	0.663983	0.079021
TVP38	0.626273	0.079021
DAP1	0.726092	0.0791896
AIR1	1.43637	0.0801582
YDR222W	0.463066	0.0803484
RRT5	0.672499	0.0808633
SPO7	27.7426	0.0808633
CWC27	0.603369	0.0810535
PRM2	1.36616	0.0812931
TAL1	0.584393	0.0814781
FAL1	26.8433	0.0816149
YHL045W	1.33502	0.0816654
AGP1	0.674233	0.081853
BIK1	0.547178	0.0823508
PFA3	1.3365	0.0830923
ECM15	26.5968	0.0832176
YER163C	0.703031	0.0833844
BBC1	1.73795	0.0834042
YKL023W	0.539668	0.0834771
YLR112W	0.686697	0.0834771
YMR193C-A	1.45934	0.0836169
TIP41	0.675171	0.0836801
SWE1	0.755074	0.0838934
CFD1	14.6485	0.0839091
RPL2A	1.4509	0.0839761
DGK1	0.52316	0.0839779
SSA3	0.690087	0.0844975
TMA20	0.654855	0.0844975
NNF2	0.6506	0.0849473
YSC84	0.651908	0.0853421
SNF3	0.687349	0.0853814
YMR057C	1.4799	0.0853814
YCL001W-A	27.1977	0.0853814
YDL211C	1.44406	0.0856485
YJR085C	25.5204	0.0862549
FIG1	0.570267	0.0872404
PRP38	26.4648	0.0878504
YDR387C	0.349763	0.0880878
YDL027C	0.344745	0.0880878
SPH1	1.30292	0.0880885
YIL059C	1.89713	0.0888323
YPT52	0.551732	0.0890823
KTI12	0.508407	0.0890823
WSC4	0.275631	0.0890823
YHR045W	0.695982	0.0890823
BAS1	2.12939	0.0890823
YAR023C	1.39228	0.0890823
ECL1	1.44759	0.0891698
PPN1	0.623627	0.0893462
PAU23	0.219665	0.089361
POP1	27.0795	0.089361
PST2	39.4428	0.089361
CNE1	1.4349	0.0894881
UBC1	39.4427	0.0894881
SEN1	29.7166	0.0898737
RSA3	1.71176	0.0898737
GSY2	0.308158	0.0900157
TAT2	0.56611	0.0908924
YPL261C	1.33923	0.0909149
SPG5	0.688364	0.0911434
YEH2	1.36903	0.091371
YMR326C	0.266047	0.0918696
YLR326W	0.70572	0.0918696
PMP3	0.555176	0.092071
YOR105W	0.415037	0.092304
YCR025C	0.359747	0.0927397
YOR338W	0.279045	0.0927459
YBL070C	0.648798	0.0927611
SPR1	0.59547	0.0930947
YMR310C	0.215702	0.0930947
TOK1	1.43061	0.0937357
BOI2	0.655792	0.0937357
GYP1	0.601719	0.0937357
HO	1.57899	0.0941652
TOD6	0.726172	0.0951087
SSA2	1.46049	0.0951569
MDH3	0.720066	0.0952947
YCR102W-A	1.33557	0.095533
ROG3	0.659153	0.0960775
ATS1	1.59777	0.0960775
YGL081W	1.4686	0.0960775
POG1	0.556541	0.0962049
ALG3	0.120735	0.0964177
BOR1	0.731496	0.0964213
PAC1	0.247401	0.0965021
IML2	0.708513	0.0971124
IAH1	1.44351	0.0972771
PDE2	1.33485	0.0972771
YOR029W	0.702968	0.0974117
SCM3	24.4516	0.09788
MXR1	0.546928	0.0979565
VMA7	24.4513	0.0979565
SHB17	1.48484	0.0979565
OPY1	1.31109	0.0979565
OPI9	0.404645	0.098272
LHP1	0.60921	0.0983022
YLR269C	0.173267	0.0990879
RPL32	25.2406	0.0990879
YOR366W	1.54071	0.0991834
RPB7	24.5692	0.0996277
SEE1	1.42574	0.1
ATP18	0.725669	0.1
MSC6	1.44165	0.1
RDR1	0.452223	0.100198
YNL193W	1.51278	0.100878
YNL194C	0.302251	0.101379
YGL114W	0.565906	0.101416
SSK1	0.734569	0.102867
IRS4	0.608444	0.103487
YJL206C-A	1.38309	0.103487
SLA1	0.562306	0.103487
SRV2	24.2021	0.103487
NOG1	37.0421	0.103487
YDL159W-A	37.042	0.103661
HFM1	0.654894	0.103674
YOL029C	37.042	0.103772
DBR1	0.46334	0.104673
SPT14	24.6851	0.104731
YBL071C-B	23.0072	0.105247
GDH1	0.542995	0.105497
SLO1	23.1097	0.105497
JEN1	1.36202	0.105497
COS111	0.273607	0.105499
YCL023C	1.33681	0.105998
ECM3	0.72917	0.106662
YBR085C-A	10.4185	0.106754
DIG2	1.2941	0.10691
YMR315W-A	34.9519	0.10691
FPS1	1.31627	0.107068
GAL7	0.739275	0.107068
ELP6	0.501461	0.108137
YIL012W	0.696917	0.108168
TCB2	1.48575	0.108379
VPS51	0.489722	0.108452
IZH2	0.755511	0.108452
YOR292C	0.3284	0.108764
ZRT3	0.669053	0.108865
YOR325W	0.725228	0.10901
HBT1	0.13558	0.109872
ZTA1	0.595845	0.110281
OPI3	0.491479	0.110373
PRY1	0.680617	0.110583
HOS4	1.35745	0.111295
YPT7	0.524191	0.111423
TPM1	0.60537	0.111639
MKK1	0.685117	0.111787
CBS2	24.0646	0.112223
DPH5	0.331825	0.112223
STE18	34.6412	0.112223
SLT2	24.0641	0.112223
YOR131C	1.31267	0.112223
YJL049W	0.727934	0.112223
SRN2	0.567285	0.112223
SWH1	0.269939	0.112223
YKL222C	1.33467	0.112223
GLC7	34.6412	0.112223
VPS71	0.158417	0.112257
TPM2	0.677489	0.112453
YNL303W	1.35303	0.113172
YMC1	0.673826	0.113345
YIM1	1.27272	0.113463
NUM1	0.537783	0.1138
PDC1	0.668466	0.114148
YLR257W	0.269937	0.114588
LSB1	0.382077	0.11476
SLX5	0.233468	0.114827
STV1	0.719933	0.115407
PUT1	1.34663	0.115411
RGS2	1.51249	0.115473
BLI1	0.722249	0.115473
YGR237C	0.691044	0.116773
THI21	0.743014	0.116773
UIP4	1.47213	0.117094
AKR2	1.40062	0.117445
YJL213W	1.29763	0.117512
YOL099C	1.45225	0.118804
GCS1	0.710188	0.11917
PSP1	1.46664	0.119348
GDB1	0.684479	0.119548
SWM2	0.522188	0.119877
YLR287C	1.33483	0.119877
ISW2	1.34318	0.119877
STN1	22.1768	0.120232
CBF5	22.1765	0.120459
EOS1	0.398485	0.120995
RPS4B	1.46945	0.121056
FRT1	0.744418	0.121126
YLR349W	1.41831	0.121288
BSC5	1.34398	0.121651
GAT2	1.33282	0.121939
PUP3	32.2403	0.122846
SSP2	0.633239	0.122934
PIR1	0.719382	0.122934
PSF1	32.2402	0.122934
PRO3	32.2402	0.123178
RHO1	32.2402	0.123352
YGR121W-A	21.9365	0.123352
LAP2	0.531072	0.123352
ROY1	0.644179	0.12398
LDB18	0.654444	0.124324
YLR049C	1.40731	0.124466
YRA1	22.2905	0.124856
CDA1	3.02645	0.125329
MRD1	14.0776	0.126203
IMO32	0.672463	0.126203
ANT1	0.716973	0.127973
IBA57	31.0898	0.128033
YGR259C	0.788622	0.128104
HRK1	0.736126	0.128139
YMR1	0.737714	0.128272
YPL114W	0.473628	0.128307
YER064C	1.34897	0.128411
GPI1	30.4587	0.128615
YDR029W	0.54284	0.128814
RHO5	1.50864	0.128897
DBP7	0.694602	0.129112
YDR018C	0.561634	0.129112
TPI1	23.9105	0.129278
MSN2	1.27841	0.129712
PPE1	0.667536	0.129837
ENT4	0.690332	0.129837
ARE2	1.26035	0.130446
CIN4	0.561427	0.13089
AHC2	0.267313	0.131217
TEP1	0.641518	0.131228
GRX1	1.41833	0.13182
PPT1	0.139348	0.13182
YRB2	24.9177	0.132153
ADH2	0.51695	0.132385
YDL160C-A	21.8034	0.132514
PHO91	1.28737	0.132514
YFL043C	1.33611	0.132514
TSL1	1.43079	0.132652
ECM38	0.70023	0.1328
RKM4	0.589754	0.133836
GLG2	1.3262	0.134187
YPR196W	1.32761	0.134287
RPS10B	1.49689	0.134508
RPC31	22.4035	0.134929
YDL124W	29.8392	0.135249
YPR071W	0.595085	0.13535
GPI8	29.8391	0.135426
PXR1	29.8391	0.135697
TVP15	0.311412	0.13585
SPC98	29.8391	0.135885
YBR072C-A	29.839	0.136138
ASK1	29.839	0.136376
YGR266W	1.2805	0.136438
POM34	0.295244	0.136438
SIZ1	0.762912	0.137192
ADE5,7	1.75941	0.137478
YMR206W	0.723792	0.137547
YCR022C	0.697516	0.137599
YOL150C	1.3487	0.137918
RPL7B	0.72171	0.138093
YKR047W	0.671099	0.138284
CMP2	1.30145	0.138361
RCK2	0.538228	0.138791
YML037C	1.30432	0.138812
YAR040C	1.33601	0.139082
YMR304C-A	0.701611	0.139152
PNG1	0.664102	0.139922
LAG1	1.2578	0.140131
MEI4	0.769247	0.140559
EXG2	1.52859	0.140927
YBR012C	0.757811	0.141875
YRO2	0.583876	0.142331
MNN1	0.72508	0.142437
PLB3	0.693459	0.142437
BSC6	1.29377	0.142768
YJL181W	0.604459	0.142768
SSH1	0.322523	0.142768
CKA2	1.4066	0.143906
ACN9	0.717179	0.144281
SOP4	1.33581	0.144398
SPO22	0.689649	0.144796
YAR029W	0.763251	0.145285
YNL296W	0.772052	0.145511
HSP30	0.676613	0.146431
