# Supplementary material for: Chemical genomic guided engineering of gamma-valerolactone tolerant yeast
Source: Microb Cell Fact. 2018 Jan 12;17:5. doi: 10.1186/s12934-017-0848-9 (PMC5767017; doi:10.1186/s12934-017-0848-9)
Supplement: Supplementary file 4 — Additional file 4. Proteomic profile of Y133 pad1∆ fdc1∆ vs Y133 grown in YPD medium plus 1% GVL. [file 12934_2017_848_MOESM4_ESM.xlsx]

## Sheet: Sheet1
Supplementary information 4. Proteome response of Y133 pad1Δ fdc1Δ versus Y133 in the presence of 1% GVL
Protein IDs	Gene name	Fold change-Y133 pad1Δ fdc1Δ +GVL/Y133 +GVL	pvalue-Y133 pad1Δ fdc1Δ +GVL/Y133 +GVL
YAL005C	SSA1	-0.726486	0.00103898
YHR216W	IMD2	-0.577985	0.00133478
YBR029C	CDS1	0.225056	0.00168911
YHR072W	ERG7	0.478153	0.0020074
YNL212W	VID27	-0.437931	0.00201376
YNL160W	YGP1	-0.746294	0.00204619
YGL037C	PNC1	-0.64955	0.00241429
YOR287C	RRP36	-0.617066	0.00246467
YKL104C	GFA1	-0.24283	0.00255393
YNL221C	POP1	0.482342	0.00277719
YML100W	TSL1	-0.579572	0.00314002
YML123C	PHO84	1.16432	0.00344368
YIL105C	SLM1	-0.643711	0.00356055
YDR477W	SNF1	-0.284894	0.00385255
YOL151W	GRE2	-0.97632	0.00401897
YMR086W	SEG1	-0.572216	0.00439441
YIL114C	POR2	1.05304	0.00464126
YDR508C	GNP1	0.459664	0.00508949
YPL195W	APL5	-0.233112	0.00518398
YER103W	SSA4	-1.619	0.00637816
YJR070C	LIA1	-0.250005	0.0065019
YKL028W	TFA1	-0.324374	0.00652317
YHR104W	GRE3	-0.803242	0.00655708
YBR169C	SSE2	-0.978466	0.00697452
YML092C	PRE8	-0.259375	0.00705218
YIL043C	CBR1	0.384514	0.00745611
YHR128W	FUR1	-0.289971	0.00791719
YHR045W	YHR045W	0.523448	0.0079755
YLR325C	RPL38	0.575071	0.00798908
YJR134C	SGM1	-0.511996	0.00805835
YML008C	ERG6	0.37695	0.00840673
YBR034C	HMT1	0.260369	0.00901365
YDL168W	SFA1	-0.40667	0.00930266
YLR389C	STE23	-0.380205	0.00933488
YDL229W	SSB1	0.131512	0.00967751
YLL024C	SSA2	-0.464105	0.00974414
YDR258C	HSP78	-0.927059	0.0101222
YGL001C	ERG26	0.601608	0.0103926
YDL022W	GPD1	-0.418765	0.0105752
YGR138C	TPO2	-0.498775	0.0107332
YER020W	GPA2	-0.474575	0.0110614
YDR212W	TCP1	-0.147419	0.011302
YHR019C	DED81	0.157109	0.0113525
YLR398C	SKI2	-0.222875	0.0115668
YER080W	AIM9	0.260215	0.0116504
YFL016C	MDJ1	-0.619488	0.0117608
YDL248W	COS7	-1.184	0.0119516
YBR286W	APE3	0.676195	0.0119915
YML071C	COG8	-0.473939	0.0121622
YAL059W	ECM1	0.288323	0.0125245
YMR272C	SCS7	1.07277	0.0126946
YLR216C	CPR6	-0.890539	0.0128142
YJL165C	HAL5	-0.672104	0.0128622
YDR381W	YRA1	-0.392774	0.0129206
YHR146W	CRP1	-0.434114	0.013043
YER102W;YBL072C	RPS8B	0.100357	0.0133049
YMR039C	SUB1	-0.811445	0.0138017
YOL016C	CMK2	-0.508946	0.0139632
YOR289W	YOR289W	-0.675129	0.0139936
YJL164C	TPK1	-0.315975	0.014048
YBR101C	FES1	-1.00964	0.0141152
YOR036W	PEP12	-0.708349	0.0149146
YNR051C	BRE5	-0.265019	0.0149505
YMR089C	YTA12	0.207863	0.0149988
YBR072W	HSP26	-1.06504	0.0150776
YML056C	IMD4	-0.22501	0.0151911
YNL157W	IGO1	-0.817366	0.0152645
YBL075C	SSA3	-2.69941	0.0153135
YHR063C	PAN5	-0.139364	0.0159815
YPL179W	PPQ1	-0.964378	0.0159896
YOR188W	MSB1	-0.382159	0.0161434
YCR073W-A	SOL2	-0.309724	0.016257
YMR134W	ERG29	0.57769	0.0163546
YGR196C	FYV8	-0.477549	0.01654
YMR240C	CUS1	-0.400779	0.0167718
YOR110W	TFC7	-0.238671	0.0169742
YKL088W	CAB3	-0.243532	0.0171594
YBR093C	PHO5	1.04658	0.0171929
YIL034C	CAP2	0.263351	0.0172005
YNR046W	TRM112	-0.844081	0.0172615
YIL142W	CCT2	-0.266049	0.0172969
YHR007C	ERG11	1.05179	0.0179765
YHR099W	TRA1	0.311359	0.0179979
YLR143W	DPH6	-0.520717	0.0180894
YOR021C	SFM1	-0.608003	0.0188718
YHR039C	MSC7	0.735973	0.0188764
YHR010W;YDR471W	RPL27A	0.34422	0.0191696
YML004C	GLO1	-0.186929	0.0193227
YER036C	ARB1	-0.19899	0.0195055
YLR056W	ERG3	0.772502	0.019529
YJR096W	YJR096W	-0.391905	0.0196482
YMR267W	PPA2	-0.180794	0.0198952
YLL026W	HSP104	-0.910895	0.0202542
YMR120C	ADE17	0.505476	0.0203568
YBR137W	YBR137W	-0.500997	0.0207206
YIR034C	LYS1	0.316073	0.0207617
YER049W	TPA1	0.359585	0.0207653
YKL212W	SAC1	0.326856	0.0207932
YER069W	ARG5,6	0.2944	0.0212953
YEL051W	VMA8	-0.243335	0.0215337
YIL016W	SNL1	0.251896	0.0215953
YBR142W	MAK5	-0.120113	0.022111
YPL270W	MDL2	0.487648	0.0221126
YKL142W	MRP8	-0.368757	0.0221228
YGL234W	ADE5,7	0.17699	0.0222765
YGL120C	PRP43	-0.254566	0.0224586
YOR182C;YLR287C-A	RPS30B	0.731567	0.022525
YPL106C	SSE1	-0.383236	0.022775
YPL225W	YPL225W	-0.57147	0.0228531
YGR165W	MRPS35	1.39425	0.022889
YLR179C	YLR179C	0.235258	0.0230104
YLR352W	YLR352W	-0.276168	0.0230228
YMR015C	ERG5	1.31832	0.0231878
YOR276W	CAF20	-0.452547	0.0234918
YOL143C	RIB4	-0.69381	0.0235714
YER042W	MXR1	-0.621672	0.0241721
YPR164W	MMS1	1.83495	0.0244475
YMR109W	MYO5	-0.137031	0.0245319
YNL134C	YNL134C	0.261874	0.0248789
YGL125W	MET13	0.4506	0.0252843
YDL192W	ARF1	-0.316239	0.0256563
YLR323C	CWC24	-0.301202	0.025845
YNL088W	TOP2	0.734325	0.0259
YOL120C;YNL301C	RPL18A	0.369238	0.0259179
YML022W	APT1	-0.60054	0.0261843
YBR170C	NPL4	-0.197926	0.0262622
YPL061W	ALD6	0.296307	0.0263044
YDR516C	EMI2	-0.307972	0.0265793
YAL010C	MDM10	-0.415227	0.0270252
YKL023W	YKL023W	-0.667947	0.027307
YER086W	ILV1	0.273955	0.0276436
YBL057C	PTH2	-0.173515	0.027792
YMR177W	MMT1	-0.337435	0.0278481
YGR043C	NQM1	-0.741083	0.0280109
YPL272C	PBI1	-0.983522	0.0280852
YDR226W	ADK1	-0.798006	0.0283836
YDL004W	ATP16	0.261078	0.0283891
YKL029C	MAE1	1.17013	0.0285846
YDR171W	HSP42	-0.886486	0.0288294
YOR319W	HSH49	-0.923333	0.0292941
YOL032W	OPI10	-0.798559	0.0294622
YKR062W	TFA2	-0.312817	0.0296418
YBR164C	ARL1	-0.770022	0.029793
YNL192W	CHS1	-0.238412	0.0302578
YKR097W	PCK1	0.377841	0.0303817
YER022W	SRB4	0.366233	0.0305058
YJR003C	YJR003C	0.342648	0.0305343
YDR348C	PAL1	-0.3028	0.030739
YER070W	RNR1	0.30994	0.0308763
YMR309C	NIP1	0.168653	0.0309331
YGR286C	BIO2	0.849476	0.0310012
YPR035W	GLN1	0.536015	0.0318661
YPR154W	PIN3	-0.813777	0.0318935
YGL103W	RPL28	0.215006	0.0323058
YIL123W	SIM1	0.404788	0.0323296
YML017W	PSP2	-0.318657	0.0323482
YOL006C	TOP1	-0.285642	0.0332514
YOR317W	FAA1	1.01805	0.0334015
YER178W	PDA1	0.167264	0.033788
YGL121C	GPG1	-1.5752	0.0338592
YDR497C	ITR1	-0.566297	0.0338669
YGL184C	STR3	-0.802913	0.0341428
YLL040C	VPS13	0.192856	0.0347492
YML055W	SPC2	0.199891	0.0347863
YJL050W	MTR4	-0.182291	0.0353559
YDR358W	GGA1	-0.437896	0.0353748
YIL007C	NAS2	-1.1542	0.0357201
YPR190C	RPC82	0.193567	0.0359458
YOR347C	PYK2	-0.261785	0.0361442
YMR258C	ROY1	-0.388183	0.0361486
YDR394W	RPT3	-0.18281	0.0364698
YMR110C	HFD1	0.326844	0.0367115
YLR066W	SPC3	0.485482	0.0369257
YHR049W	FSH1	-0.601097	0.0375951
YPR112C	MRD1	0.24917	0.0376096
YMR261C	TPS3	-0.28122	0.0377361
YBR024W	SCO2	0.306364	0.0378163
YLR203C	MSS51	0.331472	0.0378319
YBR256C	RIB5	-0.0883139	0.0378551
YAL049C	AIM2	-0.519688	0.0382702
YEL060C	PRB1	0.207504	0.0384386
YNL064C	YDJ1	-0.529457	0.0389348
YGR211W	ZPR1	-0.499335	0.0390288
YHR117W	TOM71	-0.270661	0.0391435
YGR061C	ADE6	0.350763	0.0393851
YMR115W	MGR3	-0.265768	0.0394643
YOR128C	ADE2	0.355333	0.0395384
YMR307W	GAS1	0.161654	0.0398145
YPL207W	TYW1	0.48297	0.040383
YLR259C	HSP60	-0.595703	0.0404067
YLR397C	AFG2	-0.231758	0.0406172
YNL149C	PGA2	-0.476489	0.0408655
YGR244C	LSC2	0.167662	0.0412422
YBR095C	RXT2	-0.436821	0.0413099
YER081W	SER3	0.194217	0.0414977
YER009W	NTF2	-0.416474	0.0415364
YDR518W	EUG1	0.218254	0.0416331
YOL094C	RFC4	-0.317872	0.0421252
YIL004C	BET1	0.636913	0.0422799
YHL014C	YLF2	-0.372073	0.0425264
YHR199C	AIM46	0.260521	0.0428232
YCL050C	APA1	-0.399212	0.0428782
YML049C	RSE1	-0.198272	0.0430635
YGR028W	MSP1	-0.458905	0.0432979
YIR003W	AIM21	-0.429775	0.0435514
YIL039W	TED1	-0.175629	0.0438291
YDR098C	GRX3	-0.179771	0.0439091
YDL019C	OSH2	-0.213933	0.0444847
YCL030C	HIS4	0.554263	0.0444977
YMR186W	HSC82	-0.640966	0.0448652
YPR102C;YGR085C	RPL11A	0.185377	0.0448665
YJR025C	BNA1	-0.333682	0.0451958
YKR067W	GPT2	0.208806	0.0451962
YIR037W;YBR244W	HYR1	-0.604388	0.0454019
YNL189W	SRP1	0.136443	0.0454744
YMR212C	EFR3	-0.247518	0.0454811
YMR108W	ILV2	0.108971	0.0456516
YNL006W	LST8	-0.541775	0.0457985
YDR089W	YDR089W	-0.395223	0.0459614
YJL141C	YAK1	-0.254134	0.0461524
YGR116W	SPT6	-0.205412	0.0469125
YER091C	MET6	0.333802	0.0470181
YGL187C	COX4	0.509855	0.0471929
YBL045C	COR1	0.351459	0.047328
YBL107C	MIX23	-0.544278	0.0473503
YDR175C	RSM24	0.630631	0.0476302
YAL016W	TPD3	0.128201	0.0479032
YKR014C;YNL093W	YPT52	-0.253606	0.0482456
YPR052C	NHP6A	0.585792	0.0483232
YIR033W	MGA2	-0.545373	0.0483738
YDL195W	SEC31	-0.0913545	0.0487846
YGL099W	LSG1	-0.0705756	0.0491039
YNL161W	CBK1	-0.510663	0.049134
YFR044C	DUG1	-0.141338	0.0495051
YBR104W	YMC2	0.6284	0.0495154
YIL062C	ARC15	-0.901009	0.0497894
YAR015W	ADE1	0.208605	0.0498099
YPL240C	HSP82	-1.28325	0.0499427
YBL030C	PET9	0.163402	0.0502383
YHR056C;YHR054C	RSC30	-0.510268	0.0502501
YKL216W	URA1	-0.340953	0.0504315
YJL153C	INO1	-0.38012	0.0505341
YGL012W	ERG4	0.439143	0.0510325
YHR174W	ENO2	-0.200233	0.0510358
YOL055C;YPL258C	THI20	-0.553901	0.0512293
YHR073W	OSH3	-0.249787	0.051495
YPL131W	RPL5	0.161479	0.0517347
YDR050C	TPI1	-0.25185	0.051983
YHR190W	ERG9	0.381927	0.0522274
YBR279W	PAF1	-0.205811	0.0526312
YBL022C	PIM1	-0.0671764	0.0529386
YDR262W	YDR262W	-0.358177	0.0533513
YOR115C	TRS33	-0.218378	0.0535244
YDR510W	SMT3	-0.84191	0.0543067
YGL050W	TYW3	-0.207217	0.0545012
YHL039W	EFM1	0.0840364	0.0546795
YJL026W	RNR2	0.378403	0.0547234
YJR048W;YEL039C	CYC1	0.869486	0.0547491
YDR530C	APA2	0.493808	0.0548255
YPR158W-A;YOR142W-A;YMR051C;YGR161C-C;YER159C-A;YDR316W-A;YBR012W-A;YHR214C-C;YML045W-A;YDR210C-C	YPR158W-A	-0.966628	0.055058
YDR531W	CAB1	0.292142	0.0550595
YLR192C	HCR1	-0.510557	0.0553682
YJL208C	NUC1	0.360815	0.0553834
YIL138C	TPM2	-0.208927	0.0558015
YKL148C;YJL045W	SDH1	0.5104	0.0558236
YOL018C	TLG2	-0.301285	0.0559227
YBR222C	PCS60	0.105229	0.0561465
YGR285C	ZUO1	0.180489	0.0562431
YDR189W	SLY1	-0.308108	0.0569263
YLR167W	RPS31	-0.180257	0.0571351
YOR027W	STI1	-0.566561	0.057343
YFR018C	YFR018C	0.435785	0.057598
YKL035W	UGP1	-0.119416	0.0576478
YMR202W	ERG2	0.460319	0.0578447
YPL169C	MEX67	-0.345148	0.0580341
YGR292W;YBR299W;YJL216C	MAL12	0.517267	0.0580957
YBR160W	CDC28	-0.283731	0.0586834
YOL077C	BRX1	0.13848	0.0587215
YJL080C	SCP160	-0.132389	0.0593395
YFL056C	AAD6	-1.77828	0.0593509
YMR289W	ABZ2	0.337699	0.0594052
YPL143W	RPL33A	0.440044	0.0594118
YNL186W	UBP10	0.329048	0.0594724
YLR333C;YGR027C	RPS25B	0.679716	0.059707
YER003C	PMI40	-0.0902614	0.0601037
YJL055W	YJL055W	-0.175204	0.0602446
YCR012W	PGK1	-0.332233	0.0606453
YDL093W	PMT5	0.306548	0.0608255
YDL110C	TMA17	0.689155	0.0609676
YML070W	DAK1	-0.218438	0.0613323
YGL086W	MAD1	-0.368157	0.0613529
YBR031W;YDR012W	RPL4A	0.182814	0.0615323
YMR131C	RRB1	0.143075	0.0617646
YPR172W	YPR172W	-0.277193	0.0618749
YJL042W	MHP1	0.215097	0.0621953
YBR052C	RFS1	-0.341109	0.0623573
YGL097W	SRM1	0.230476	0.0625066
YDR214W	AHA1	-0.886123	0.0625935
YER014W	HEM14	0.668326	0.0628232
YDR092W	UBC13	-0.800059	0.0629958
YEL055C	POL5	0.402211	0.0630958
YAL035W	FUN12	-0.112928	0.0633138
YPL212C;YGL063W	PUS1	0.342513	0.063789
YEL058W	PCM1	0.29568	0.063828
YPR049C	ATG11	-0.425607	0.0638918
YJR144W	MGM101	0.799457	0.0642572
YDR232W	HEM1	0.398787	0.0648362
YPL010W	RET3	-0.184852	0.0652633
YMR061W	RNA14	-0.260695	0.0652703
YFL028C	CAF16	-0.307752	0.0652775
YOR299W	BUD7	-0.368611	0.0653663
YJR045C;YEL030W	SSC1	-0.295001	0.0654433
YML034W	SRC1	-0.429947	0.0656493
YOR007C	SGT2	-0.396594	0.0656638
YBL050W	SEC17	-0.209805	0.0659696
YMR153W	NUP53	-0.394345	0.0659979
YNL231C	PDR16	0.560742	0.0660193
YNL007C	SIS1	-0.580511	0.066083
YKL117W	SBA1	-0.234943	0.0664172
YJR145C;YHR203C	RPS4A	0.13984	0.0667107
YFR030W	MET10	0.241009	0.0668376
YPL006W	NCR1	-0.461972	0.0670634
YAL060W	BDH1	-0.564824	0.0670943
YML080W	DUS1	-0.263548	0.067681
YER061C	CEM1	0.248917	0.0678384
YOR236W	DFR1	-0.266726	0.0689758
YNR053C	NOG2	0.601052	0.0692783
YGL055W	OLE1	0.592622	0.0694328
YPL249C	GYP5	-0.352979	0.0695109
YML074C	FPR3	-0.295602	0.0697482
YER125W	RSP5	0.202608	0.0701127
YHR005C	GPA1	0.256464	0.0703696
YER177W	BMH1	-0.622171	0.0707074
YFR007W	YFH7	-0.387052	0.0707696
YDR400W	URH1	-0.488015	0.0709419
YDL061C	RPS29B	0.436515	0.0709905
YBL047C	EDE1	-0.368406	0.071191
YGL256W	ADH4	-0.214827	0.0714125
YDR322W	MRPL35	0.216506	0.0718464
YHR132C	ECM14	0.502298	0.0719368
YPR043W;YJR094W-A	RPL43A	0.467497	0.0720042
YLR418C	CDC73	-0.272365	0.0722243
YIL033C	BCY1	-0.293457	0.0722514
YGR161C	RTS3	-0.845976	0.0724938
YGR084C	MRP13	0.702081	0.0731055
YKL001C	MET14	-0.649198	0.0732769
YLR043C	TRX1	0.472231	0.0732807
YDR099W	BMH2	-0.322975	0.0737709
YGL022W	STT3	0.207994	0.0746494
YPR191W	QCR2	0.375543	0.0747822
YMR090W	YMR090W	-0.677306	0.0748277
YPL097W	MSY1	-0.314347	0.0755637
YMR028W	TAP42	-0.364203	0.0757674
YJL008C	CCT8	-0.085101	0.0760473
YDR300C	PRO1	-0.266572	0.0763751
YLR133W	CKI1	-0.24181	0.0765336
YOL111C	MDY2	-0.836076	0.076555
YOR042W	CUE5	-0.234181	0.076715
YMR173W	DDR48	-0.788809	0.0770224
YPL070W	MUK1	0.469352	0.0772568
YJL061W	NUP82	0.33252	0.0772703
YIL108W	YIL108W	-0.243635	0.0775596
YPL067C	YPL067C	-0.968944	0.0781943
YKL179C	COY1	-0.168077	0.0787741
YCR015C	YCR015C	-0.376409	0.0789737
YGR054W	YGR054W	-0.17459	0.0793527
YPL090C;YBR181C	RPS6A	0.221687	0.0799564
YPR139C	LOA1	0.514806	0.0802192
YML075C	HMG1	0.999928	0.08046
YBR248C	HIS7	0.0346083	0.0804654
YLR301W	HRI1	-0.245396	0.081606
YIR001C	SGN1	-0.304283	0.0817412
YDR002W	YRB1	-0.293468	0.0817513
YIL160C	POT1	0.769519	0.0820154
YLR008C	PAM18	0.879099	0.0821996
YGL129C	RSM23	0.693646	0.0823872
YLR058C	SHM2	0.215341	0.08272
YLR359W	ADE13	0.43825	0.0830497
YEL017W	GTT3	-0.406752	0.0831255
YOR327C	SNC2	-0.687302	0.083395
YJL197W	UBP12	0.302704	0.0836983
YLR078C	BOS1	-0.45613	0.083737
YBR208C	DUR1,2	0.579623	0.0838454
YOR356W	CIR2	0.575401	0.0838654
YGR271W	SLH1	-0.155281	0.0839523
YGR090W	UTP22	0.191957	0.0840397
YMR205C	PFK2	-0.133784	0.0841657
YIL083C	CAB2	0.346258	0.0842067
YOR369C	RPS12	-0.345761	0.0845487
YBR151W	APD1	0.40452	0.0845989
YKR072C	SIS2	-0.205974	0.0855062
YPL118W	MRP51	0.7375	0.0855554
YLR017W	MEU1	0.404511	0.0855678
YGR034W;YLR344W	RPL26B	0.323263	0.0859863
YGR111W	YGR111W	-0.381919	0.0859999
YMR296C	LCB1	0.394839	0.0860475
YKR060W	UTP30	-0.155382	0.0860866
YIR004W	DJP1	-0.165927	0.0861812
YBR272C	HSM3	-0.369489	0.0866286
YMR235C	RNA1	-0.0802579	0.0866874
YGL169W	SUA5	-0.341963	0.0869963
YMR220W	ERG8	0.327799	0.0870509
YLL041C	SDH2	0.391553	0.0871434
YJR078W	BNA2	-0.70649	0.087469
YFL033C	RIM15	0.807057	0.0876107
YOR375C	GDH1	0.207177	0.087785
YIL051C	MMF1	-0.35956	0.0878259
YIL070C	MAM33	-0.14521	0.0880257
YOL057W	YOL057W	-0.153432	0.0882633
YMR241W	YHM2	0.236185	0.0882785
YOR119C	RIO1	-0.136471	0.0883278
YEL040W	UTR2	0.819658	0.0884144
YGL078C	DBP3	0.339938	0.0885064
YOR250C	CLP1	-0.250145	0.0886097
YBR192W	RIM2	0.551824	0.0887893
YKR070W	YKR070W	0.362692	0.08889
YER078C	ICP55	0.417471	0.0889946
YKL024C	URA6	-0.628889	0.0889952
YKL182W	FAS1	0.164339	0.0892574
YMR237W	BCH1	-0.144642	0.0895772
YNL087W	TCB2	0.183914	0.0897619
YER068W	MOT2	0.135031	0.0900324
YDR515W	SLF1	-0.246958	0.0902729
YAL025C	MAK16	0.105913	0.0903911
YJR072C	NPA3	-0.279929	0.0904935
YDR155C	CPR1	-0.275989	0.0905699
YDR168W	CDC37	-0.426748	0.0905702
YBR106W	PHO88	0.431939	0.0907133
YDR303C	RSC3	-0.191314	0.0908382
YEL050C	RML2	0.634762	0.092051
YKL094W	YJU3	-0.0740065	0.0920739
YNL106C	INP52	-0.434282	0.0921278
YPL123C	RNY1	0.792147	0.0922444
YML082W	YML082W	0.575257	0.0923888
YNL049C	SFB2	-0.174734	0.0924714
YLR303W	MET17	-0.270552	0.0926353
YGL062W	PYC1	0.249262	0.0927031
YBR084C-A;YBL027W	RPL19A	0.220771	0.0934473
YPR105C	COG4	-0.100213	0.0934626
YMR099C	YMR099C	-0.331132	0.0934869
YGL064C	MRH4	0.536873	0.0939414
YHR193C	EGD2	-0.523424	0.0945311
YOR198C	BFR1	-0.383361	0.0947796
YBL055C	YBL055C	0.200793	0.0949096
YGL087C	MMS2	-0.25603	0.0952174
YOL090W	MSH2	-0.155399	0.0959294
YPL231W	FAS2	0.138921	0.0959539
YLR129W	DIP2	0.236557	0.0962929
YDR399W	HPT1	0.658992	0.0970142
YOR092W	ECM3	-0.414354	0.0970557
YEL036C	ANP1	0.340216	0.0971069
YMR211W	DML1	-0.246487	0.097149
YGR234W	YHB1	0.854869	0.0972096
YER006W	NUG1	0.156769	0.0975365
YFR052W	RPN12	-0.279173	0.0975381
YDR147W	EKI1	0.113468	0.0975549
YOR142W	LSC1	0.268632	0.0980255
YKL009W	MRT4	0.563029	0.0981154
YOR234C	RPL33B	0.464978	0.0982777
YBL035C	POL12	0.542723	0.0983096
YGR150C	CCM1	0.299275	0.0984183
YDL171C	GLT1	0.324338	0.0985054
YIR007W	YIR007W	0.419861	0.0988864
YDR312W	SSF2	0.269543	0.0991648
YOR046C	DBP5	-0.163912	0.0991754
YPL260W	YPL260W	-0.249864	0.0992728
YDR116C	MRPL1	0.363256	0.0993139
YKL193C	SDS22	-0.257891	0.0997683
YGR209C	TRX2	-0.532086	0.0998074
YGL221C	NIF3	-0.152907	0.100263
YDR296W	MHR1	0.178619	0.10034
YLR026C	SED5	-0.374285	0.100427
YLR144C	ACF2	-0.407072	0.10052
YGL201C	MCM6	-0.291678	0.10071
YCL040W	GLK1	-0.201946	0.100907
YKR018C	YKR018C	-0.1801	0.101276
YDL078C	MDH3	-0.0984138	0.10139
YMR196W	YMR196W	0.726485	0.10151
YNL248C	RPA49	0.245522	0.101693
YKL063C	YKL063C	0.497416	0.101762
YOR133W;YDR385W	EFT1	0.13395	0.101881
YDL007W	RPT2	-0.195425	0.102087
YDL055C	PSA1	-0.34885	0.1024
YGR005C	TFG2	-0.354545	0.102492
YHR211W;YAR050W	FLO5	0.410809	0.102742
YDR195W	REF2	-0.308974	0.102937
YOR261C	RPN8	-0.20605	0.103066
YBR263W	SHM1	0.252241	0.10316
YOR063W	RPL3	0.161424	0.103406
YPL245W	YPL245W	0.157497	0.103414
YPL058C	PDR12	0.686152	0.103435
YOL097C	WRS1	0.118678	0.103548
YLR370C	ARC18	-0.418487	0.104193
YDR019C	GCV1	0.793805	0.104656
YLR020C	YEH2	0.331376	0.105016
YGL244W	RTF1	-0.236833	0.105117
YDR062W	LCB2	0.595622	0.105129
YBL023C	MCM2	-0.2405	0.105342
YMR071C	TVP18	-0.172195	0.105581
YMR311C	GLC8	-0.438292	0.105628
YJL167W	ERG20	0.217436	0.10571
YLR248W	RCK2	0.44836	0.105771
YHR121W	LSM12	-0.33701	0.105939
YHR208W	BAT1	0.133869	0.105987
YNL209W	SSB2	0.374627	0.106255
YKL113C	RAD27	0.632536	0.106375
YDL143W	CCT4	-0.0387986	0.106758
YDR529C	QCR7	0.847629	0.107479
YDL052C	SLC1	0.167278	0.107712
YDL021W	GPM2	-0.383381	0.108159
Q0250	COX2	0.633697	0.108326
YPR180W	AOS1	-0.273293	0.108441
YGR205W	TDA10	-0.32844	0.108609
YJL053W	PEP8	-0.165797	0.10882
YNL002C	RLP7	0.518004	0.108851
YGL253W	HXK2	0.0479357	0.109035
YGR184C	UBR1	0.287776	0.109526
YDR330W	UBX5	-0.346467	0.109529
YGL141W	HUL5	-0.490408	0.109578
YLR153C	ACS2	0.130648	0.109682
YNL307C	MCK1	-0.148285	0.109766
YJL136C	RPS21B	0.462045	0.109806
YPL170W	DAP1	0.304323	0.110344
YNL123W	NMA111	-0.153749	0.110582
YNR021W	YNR021W	0.28576	0.111623
YLR342W	FKS1	0.275768	0.111672
YML120C	NDI1	0.569445	0.111739
YJR016C	ILV3	0.112996	0.111767
YJR093C	FIP1	-0.558415	0.111866
YNR034W	SOL1	-0.522564	0.111885
YGR295C	COS6	-0.694586	0.11207
YGR136W	LSB1	-0.537004	0.1122
YPR113W	PIS1	0.457046	0.112489
YFR031C	SMC2	-0.492494	0.112507
YPL154C	PEP4	0.286346	0.112659
YOR138C	RUP1	-0.365947	0.112864
YMR092C	AIP1	-0.16396	0.11296
YGL039W	YGL039W	-0.13812	0.113903
YGR048W	UFD1	-0.254267	0.114212
YPR097W	YPR097W	0.456941	0.115148
YBR127C	VMA2	0.11427	0.115163
YML067C	ERV41	0.279233	0.115195
YJR133W	XPT1	-0.455553	0.11538
YBL039C	URA7	-0.114538	0.115425
YGL145W	TIP20	-0.180996	0.115895
YDR237W	MRPL7	0.542969	0.116427
YGR204W	ADE3	0.257233	0.116527
YDL058W	USO1	-0.131743	0.116608
YPR073C	LTP1	-0.189744	0.11706
YLR285W	NNT1	-0.377906	0.118203
YHR098C	SFB3	0.15767	0.118224
YHR171W	ATG7	-0.641442	0.118342
YML130C	ERO1	-0.474792	0.118633
YJL115W	ASF1	0.439419	0.118667
YGL095C	VPS45	-0.333491	0.11907
YGL181W	GTS1	0.174703	0.119456
YML028W	TSA1	-0.298678	0.119673
YNL290W	RFC3	-0.239596	0.119891
YGL157W	ARI1	0.180674	0.120232
YOR089C	VPS21	-0.235079	0.120244
YOR270C	VPH1	0.255002	0.120428
YGL068W	MNP1	-0.620742	0.120457
YNL044W	YIP3	-0.326159	0.121155
YNR001C	CIT1	0.407031	0.121417
YBR109C	CMD1	-0.492833	0.121422
YPR158W-B;YML045W;YDR316W-B	YPR158W-B	-0.439185	0.121429
YNL281W	HCH1	-0.620492	0.121535
YOR298C-A	MBF1	-0.621457	0.1224
YIR006C	PAN1	-0.23486	0.122488
YCR087C-A	YCR087C-A	0.23427	0.122502
YDR123C	INO2	-0.942371	0.122572
YPL160W	CDC60	0.0632388	0.12284
YDR376W	ARH1	0.0801241	0.123961
YLR134W	PDC5	-0.264949	0.124414
YOR237W	HES1	0.508279	0.124767
YLR060W	FRS1	0.143984	0.124843
YGL106W	MLC1	-0.346947	0.12514
YCL026C-B	HBN1	-0.890687	0.125513
YDR380W	ARO10	-0.62108	0.125764
YHL002W	HSE1	-0.232795	0.126275
YJR040W	GEF1	0.292505	0.126345
YDR049W	VMS1	-0.431508	0.126352
YKL010C	UFD4	0.888065	0.126377
YJR046W	TAH11	-0.347484	0.126665
YER030W	CHZ1	-0.652363	0.126743
YML063W	RPS1B	0.0823787	0.126767
YBR139W	YBR139W	0.562804	0.127217
YFR002W	NIC96	0.0624225	0.127898
YHR057C	CPR2	-0.213965	0.128033
YOR196C	LIP5	0.365724	0.128072
YOR283W	YOR283W	-0.400637	0.128465
YER120W	SCS2	-0.308344	0.128491
YOR321W	PMT3	0.631847	0.129233
YPL266W	DIM1	0.172822	0.12942
YPR072W	NOT5	-0.186856	0.129949
YLL029W	FRA1	-0.1302	0.13036
YLL012W	YEH1	0.584993	0.130575
YNL118C	DCP2	-0.164884	0.130811
YBL078C	ATG8	-0.659721	0.130823
YOR357C	SNX3	-0.440839	0.130962
YKL077W	YKL077W	0.4251	0.131771
YER154W	OXA1	0.519951	0.132246
YDR494W	RSM28	0.942142	0.132494
YBR049C;YDR026C	REB1	-0.309628	0.132554
YOR267C	HRK1	-0.289153	0.132732
YNL200C	YNL200C	0.259647	0.132802
YJL183W	MNN11	0.25019	0.133163
YOL147C	PEX11	0.441414	0.133743
YDL066W	IDP1	0.375161	0.133854
YGL112C	TAF6	0.274232	0.134263
YHR089C	GAR1	0.153597	0.134475
YMR022W	UBC7	-0.583175	0.134996
YDR071C	PAA1	-0.530493	0.135083
YPR074C	TKL1	0.265027	0.135176
YLR304C	ACO1	0.519068	0.135393
YPR023C	EAF3	0.375048	0.135626
YBR121C	GRS1	0.0799563	0.136454
YDR430C	CYM1	-0.214762	0.136542
YGL043W	DST1	-0.288632	0.136559
YOR131C	YOR131C	-0.316229	0.136707
YDR120C	TRM1	-0.132299	0.136996
YJL200C	ACO2	0.280067	0.137274
YKR016W	MIC60	0.572156	0.137473
YPR040W	TIP41	-0.43906	0.137661
YOL056W	GPM3	-0.345764	0.138224
YKL143W	LTV1	-0.342368	0.138392
YLR354C	TAL1	-0.196133	0.138417
YMR165C	PAH1	-0.247792	0.139258
YER044C	ERG28	0.474017	0.139858
YIL053W	GPP1	-0.139832	0.139879
YNL298W	CLA4	-0.492414	0.139959
YIL118W	RHO3	-0.247281	0.14052
YNR050C	LYS9	0.307543	0.140724
YDR061W	YDR061W	-0.311657	0.140818
YOL127W	RPL25	0.319023	0.140919
YGL210W	YPT32	-0.160164	0.141009
YOR332W	VMA4	-0.385041	0.141266
YDL145C	COP1	0.0994556	0.141381
YNL061W	NOP2	0.0423278	0.141522
YLR175W	CBF5	0.150508	0.141867
YNL280C	ERG24	0.436447	0.141876
YLR029C	RPL15A	0.234458	0.142018
YNL030W;YBR009C	HHF2	0.693822	0.14211
YOR020C	HSP10	-0.465263	0.142177
YLR055C	SPT8	0.348163	0.142363
YMR197C	VTI1	-0.250833	0.142614
YGR178C	PBP1	-0.197293	0.142647
YHR042W	NCP1	0.222826	0.142789
YDL063C	SYO1	0.35285	0.142843
YKL215C	OXP1	0.111632	0.143074
YGR159C	NSR1	0.225422	0.143088
YLR003C	CMS1	0.157729	0.143403
YJR060W	CBF1	-0.656857	0.143533
YLR099C	ICT1	-0.409537	0.144385
YDR368W	YPR1	-0.228197	0.144577
YBR162C	TOS1	0.351383	0.144707
YPR081C	GRS2	-0.337679	0.144776
YMR038C	CCS1	0.186255	0.144891
YOR360C	PDE2	-0.165375	0.145047
YNL220W	ADE12	0.367684	0.145109
YJL006C	CTK2	-0.350527	0.145598
YCL018W	LEU2	-0.160504	0.145855
YAR042W	SWH1	0.320963	0.146076
YLR231C	BNA5	-0.236871	0.146435
YPR041W	TIF5	-0.133223	0.146588
YPL263C	KEL3	0.278343	0.14669
YPL249C-A	RPL36B	0.39878	0.146827
YPR147C	YPR147C	1.40127	0.147078
YHL038C	CBP2	-0.0951152	0.14826
YIL063C	YRB2	-0.281497	0.148963
YLR270W	DCS1	-0.215029	0.14902
YNR015W	SMM1	0.239442	0.149098
YIL066C	RNR3	0.374262	0.149178
YMR217W	GUA1	0.203074	0.149223
YHL013C	OTU2	-0.33591	0.149314
YDR109C	YDR109C	-0.844487	0.14934
YKL151C	YKL151C	0.119206	0.149446
YOR168W	GLN4	0.119782	0.150077
YNL256W	FOL1	-0.226023	0.150084
YKL033W-A	YKL033W-A	-0.118495	0.150341
YNR029C	YNR029C	-0.352527	0.150496
YER065C	ICL1	0.317245	0.150518
YCR034W	ELO2	0.266446	0.150582
YDL208W	NHP2	0.18179	0.150857
YMR305C	SCW10	0.526155	0.151052
YMR054W	STV1	0.20615	0.151098
YLR025W	SNF7	-0.41619	0.151177
YPL116W	HOS3	-0.437185	0.151178
YJR024C	MDE1	-0.442161	0.15136
YFL018C	LPD1	0.183364	0.151546
YDR449C	UTP6	0.154186	0.151769
YKL156W;YHR021C	RPS27A	0.495524	0.15181
YLR126C	YLR126C	-0.634602	0.15181
YDL125C	HNT1	-0.92112	0.151957
YAL003W	EFB1	-0.120622	0.152112
YCR088W	ABP1	-0.278829	0.152545
YOR354C	MSC6	0.224173	0.153657
YOR253W	NAT5	-0.568078	0.153718
YOL140W	ARG8	0.328647	0.154109
YNR040W	YNR040W	-0.105008	0.154662
YFL038C	YPT1	-0.229841	0.155052
YJR080C	AIM24	0.271555	0.155097
YBR080C	SEC18	-0.143904	0.155228
YEL042W	GDA1	0.401997	0.155229
YML054C	CYB2	0.430101	0.155236
YER099C	PRS2	-0.12214	0.156383
YMR193W	MRPL24	0.583387	0.156691
YEL013W	VAC8	0.181362	0.156734
YKL120W	OAC1	0.183024	0.157637
YFL022C	FRS2	0.116686	0.157806
YGL231C	EMC4	0.0588817	0.158537
YBL085W	BOI1	0.372838	0.158738
YGL119W	COQ8	0.229467	0.159055
YLR340W	RPP0	0.140202	0.159269
YJL076W	NET1	-0.214748	0.159487
YDR150W	NUM1	0.126383	0.159525
YGR192C	TDH3	-0.122286	0.160133
YHR179W	OYE2	-0.133296	0.160139
YGL111W	NSA1	-0.135886	0.160943
YMR113W	FOL3	-0.171799	0.161008
YBL017C	PEP1	0.2634	0.161187
YJL029C	VPS53	-0.261309	0.162057
YER156C	YER156C	0.154839	0.16244
YHL033C	RPL8A	0.207512	0.1626
YER029C	SMB1	-0.329129	0.162713
YOR065W	CYT1	0.596257	0.163305
YGR175C	ERG1	0.518192	0.163872
YFL045C	SEC53	0.185215	0.164039
YMR072W	ABF2	0.256648	0.164086
YPR163C	TIF3	-0.345361	0.164382
YIL154C	IMP2	-0.227884	0.165242
YDR127W	ARO1	0.148158	0.16591
YGL124C	MON1	0.269813	0.165915
YBR025C	OLA1	-0.106162	0.165948
YGR060W	ERG25	0.812077	0.166006
YIL021W	RPB3	-0.402884	0.166095
YDR104C	SPO71	-0.118989	0.166175
YEL024W	RIP1	0.516793	0.166215
YHR137W	ARO9	-0.644937	0.166319
YDR333C	RQC1	-0.331848	0.166362
YNR057C	BIO4	-0.91439	0.16654
YBL058W	SHP1	-0.110283	0.167236
YDR144C	MKC7	0.615733	0.167384
YOR377W	ATF1	0.252744	0.167552
YER105C	NUP157	-0.0679649	0.167647
YDR324C	UTP4	0.238881	0.167663
YJL036W	SNX4	-0.319132	0.167701
YCR094W	CDC50	0.213118	0.167729
YOR086C	TCB1	0.226011	0.167994
YPR169W	JIP5	0.389805	0.169017
YLR100W	ERG27	0.295988	0.169152
YMR215W	GAS3	-0.366098	0.169477
YCL017C	NFS1	-0.239908	0.169905
YLR324W	PEX30	0.221801	0.169959
YHR052W	CIC1	0.251443	0.169999
YER165W	PAB1	0.10807	0.171098
YAL012W	CYS3	-0.19442	0.171591
YPR132W;YGR118W	RPS23B	0.194068	0.173476
YOL010W	RCL1	0.325883	0.174248
YDR395W	SXM1	-0.186976	0.174755
YML016C	PPZ1	0.362886	0.175061
YIR008C	PRI1	-0.432135	0.175152
YHR097C	YHR097C	-0.564688	0.175244
YDR505C	PSP1	0.254656	0.175437
YLR291C	GCD7	0.284957	0.175668
YDL124W	YDL124W	-0.168398	0.175847
YNL112W	DBP2	0.397139	0.17593
YGR177C	ATF2	0.575774	0.176316
YDR408C	ADE8	0.386316	0.17683
YCL045C	EMC1	0.23524	0.177097
YKL110C	KTI12	-0.180403	0.177168
YIL137C	TMA108	0.102303	0.177386
YML117W	NAB6	-0.396089	0.177566
YAL036C	RBG1	-0.136009	0.177585
YLR088W	GAA1	0.237687	0.177877
YFL037W	TUB2	-0.225039	0.178322
YGR202C	PCT1	-0.108575	0.178333
YJR017C	ESS1	-0.507741	0.178694
YEL054C;YDR418W	RPL12A	-0.294154	0.178754
YER126C	NSA2	0.208861	0.179518
YOL058W	ARG1	0.364287	0.17971
YKL054C	DEF1	-0.308414	0.179755
YAL041W	CDC24	-0.292532	0.180181
YKL129C	MYO3	-0.117788	0.180405
YML097C	VPS9	-0.184227	0.180415
YOR175C	ALE1	-0.226569	0.180671
YML001W	YPT7	-0.146782	0.180835
YDL185W	VMA1	0.131431	0.181702
YDR429C	TIF35	-0.233368	0.181764
YBR177C	EHT1	0.258747	0.18177
YBR251W	MRPS5	0.72228	0.181916
YKL210W	UBA1	-0.0780003	0.182113
YDL215C	GDH2	-0.240302	0.182182
YBR026C	ETR1	0.143634	0.182239
YLR441C	RPS1A	0.414198	0.182379
YGL178W	MPT5	0.255322	0.182429
YFR021W	ATG18	-0.108751	0.182624
YPR002W	PDH1	0.409882	0.18315
YMR208W	ERG12	0.226444	0.183483
YLR429W	CRN1	-0.149901	0.183497
YNL096C	RPS7B	-0.218113	0.183526
YLR166C	SEC10	-0.289298	0.183621
YCR011C	ADP1	-0.177877	0.184718
YNL069C	RPL16B	-0.331521	0.185227
YPL063W	TIM50	0.189168	0.185246
YKL064W	MNR2	-0.185007	0.185487
YDR233C	RTN1	0.176227	0.18582
YLR396C	VPS33	-0.282339	0.185828
YER001W	MNN1	0.487522	0.186798
YOR125C	CAT5	0.318472	0.186843
YNL005C	MRP7	0.202052	0.187033
YHR113W	APE4	0.106222	0.18727
YOR243C	PUS7	-0.147777	0.187629
YBL004W	UTP20	0.342716	0.187682
YBR015C	MNN2	0.393884	0.18991
YKL126W	YPK1	-0.214327	0.189977
YPR125W	YLH47	0.186507	0.190154
YDR135C;YKR104W	YCF1	-0.0687744	0.190266
YJR121W	ATP2	0.0978368	0.190455
YDL175C	AIR2	-0.402378	0.190574
YFL023W	BUD27	-0.345246	0.190824
YOL061W	PRS5	-0.16834	0.191262
YOR095C	RKI1	0.40199	0.191549
YBR155W	CNS1	-0.233495	0.191761
YDR211W	GCD6	0.136468	0.192191
YKL152C	GPM1	-0.297636	0.192213
YML085C	TUB1	-0.228284	0.19346
YDR391C	YDR391C	0.233522	0.19473
YNL137C	NAM9	0.49394	0.194803
YBR202W	MCM7	0.39013	0.195128
YBR205W	KTR3	0.227413	0.195214
YDR470C	UGO1	-0.258677	0.195273
YJL012C	VTC4	0.0846887	0.195339
YHL021C	AIM17	0.167095	0.195842
YHR192W	LNP1	0.252049	0.196181
YKL155C	RSM22	0.416858	0.196482
YOL124C	TRM11	-0.245695	0.196606
YDL236W	PHO13	-0.184734	0.197071
YJL074C	SMC3	-0.394658	0.197134
YLR335W	NUP2	-0.331157	0.197411
YNL229C	URE2	-0.221383	0.197631
YLR229C	CDC42	0.272685	0.197656
YDR347W	MRP1	-0.499498	0.197937
YOL033W	MSE1	0.313499	0.198428
YLR293C	GSP1	-0.199496	0.199272
YIL075C	RPN2	0.214119	0.199431
YDR280W	RRP45	-0.121133	0.200269
YPL145C	KES1	0.105516	0.200276
YHL031C	GOS1	-0.348456	0.200426
YDL153C	SAS10	0.0958926	0.201258
YLR186W	EMG1	-0.241467	0.201301
YBR041W	FAT1	0.196552	0.201676
YOR153W	PDR5	-0.157442	0.202582
YMR231W	PEP5	-0.454672	0.202603
YLR222C	UTP13	0.184582	0.202651
YMR152W	YIM1	-0.166085	0.202908
YEL046C	GLY1	0.425628	0.203041
YJL158C	CIS3	0.560799	0.203293
YKL013C	ARC19	-0.628527	0.203534
YKR066C	CCP1	0.223033	0.203549
YNL308C	KRI1	-0.124867	0.203607
YDR101C	ARX1	0.136251	0.203707
YGR185C	TYS1	0.127623	0.204163
YML010W	SPT5	-0.131127	0.204369
YDR454C	GUK1	0.10929	0.204897
YLR240W	VPS34	-0.19065	0.204922
YLR241W	CSC1	0.621654	0.205743
YDR500C	RPL37B	0.352707	0.206316
YKL106W	AAT1	0.458818	0.206682
YIL133C	RPL16A	-0.336044	0.206872
YGR218W	CRM1	-0.103028	0.206876
YJL198W	PHO90	-0.310238	0.206996
YOL041C	NOP12	0.146944	0.207235
YER166W	DNF1	0.281248	0.207455
YIL030C	SSM4	0.23212	0.207705
YCL037C	SRO9	0.272045	0.207948
YDR162C	NBP2	0.213576	0.208355
YGL207W	SPT16	0.203726	0.208587
YER161C	SPT2	-0.456659	0.208962
YMR189W	GCV2	0.393529	0.209318
YGR262C	BUD32	-0.203174	0.209564
YLR355C	ILV5	0.113445	0.21029
YDL113C	ATG20	-0.468518	0.210621
YDL140C	RPO21	0.0362715	0.210672
YJR051W	OSM1	0.0849439	0.210848
YBL079W	NUP170	0.137666	0.210854
YNL138W	SRV2	0.113801	0.211035
YFR041C	ERJ5	0.258792	0.21116
YJL031C	BET4	-0.216307	0.212303
YOR271C	FSF1	0.0791906	0.212506
YMR004W	MVP1	-0.130113	0.213092
YDR068W	DOS2	-0.19445	0.213804
YNL010W	YNL010W	-0.149738	0.214033
YJL066C	MPM1	-0.249307	0.214224
YPL134C	ODC1	0.191044	0.21446
YIL094C	LYS12	0.180931	0.214654
YKL056C	TMA19	0.111433	0.214675
YDL065C	PEX19	-0.24477	0.214839
YDR173C	ARG82	-0.809194	0.214914
YNL219C	ALG9	0.162747	0.215084
YIL022W	TIM44	-0.0685012	0.215201
YPL262W	FUM1	0.136422	0.215637
YDR472W	TRS31	-0.258961	0.215888
YDR294C	DPL1	0.125357	0.216439
YNL104C	LEU4	0.178564	0.2173
YGR080W	TWF1	-0.243439	0.217998
YGL027C	CWH41	-0.194192	0.218042
YOR361C	PRT1	0.182212	0.218555
YOR310C	NOP58	0.103921	0.219345
YHL007C	STE20	-0.172353	0.219488
YPR165W	RHO1	0.148885	0.219507
YLR118C	YLR118C	-0.309704	0.219549
YOR090C	PTC5	0.440511	0.219572
YDR335W	MSN5	-0.174345	0.220253
YDR028C	REG1	-0.364287	0.220332
YNL116W	DMA2	-0.25371	0.220426
YJR095W	SFC1	0.312968	0.221115
YLR172C	DPH5	-0.114373	0.221327
YDR145W	TAF12	-0.271753	0.221464
YLR373C	VID22	-0.22743	0.221619
YHR186C	KOG1	0.31783	0.221663
YLR369W	SSQ1	-0.0853811	0.221939
YER122C	GLO3	-0.305026	0.221971
YNL222W	SSU72	0.799173	0.222001
YBR042C	CST26	0.210407	0.222155
YDL040C	NAT1	0.178104	0.222658
YNL299W	TRF5	-0.2417	0.222667
YKL040C	NFU1	0.339262	0.223527
YPL085W	SEC16	-0.231774	0.223577
YDL225W	SHS1	0.0719884	0.223649
YBR135W	CKS1	-0.466975	0.223718
YOR222W	ODC2	0.152312	0.22379
YGL174W	BUD13	-0.173244	0.223913
YMR067C	UBX4	-0.4704	0.224121
YDR011W	SNQ2	0.614604	0.224519
YLR321C	SFH1	-0.142358	0.225041
YDR117C	TMA64	-0.151916	0.225128
YKL170W	MRPL38	0.314194	0.225429
YKR095W	MLP1	-0.118354	0.225582
YEL021W	URA3	0.599359	0.225708
YBR191W	RPL21A	-0.221155	0.225797
YLR005W	SSL1	0.236931	0.226164
YMR130W	YMR130W	-0.419109	0.226423
YMR146C	TIF34	0.275377	0.226565
YBR112C	CYC8	-0.254112	0.226972
YBL036C	YBL036C	-0.256593	0.227124
YOR098C	NUP1	-0.143481	0.227335
YBL064C	PRX1	-0.155343	0.227379
YNL258C	DSL1	-0.281549	0.227873
YJL034W	KAR2	-0.370826	0.227896
YMR227C	TAF7	-0.395459	0.227929
YDR388W	RVS167	0.0739551	0.22819
YDR311W	TFB1	0.468653	0.228233
YLR432W;YAR075W	IMD3	-0.136366	0.228415
YJL159W	HSP150	0.196227	0.228955
YCR053W	THR4	0.121565	0.22952
YGL151W	NUT1	0.10518	0.229711
YOR011W	AUS1	0.202408	0.229756
YMR083W	ADH3	0.273068	0.230531
YGR167W	CLC1	-0.21564	0.231001
YDL131W	LYS21	0.245432	0.231024
YKL172W	EBP2	-0.140143	0.231418
YOR341W	RPA190	0.0864787	0.231781
YLL001W	DNM1	0.116993	0.231789
YLR319C	BUD6	0.319479	0.232469
YBL001C	ECM15	0.286838	0.232811
YKL196C	YKT6	-0.208671	0.232882
YKR038C	KAE1	-0.299947	0.233074
YNL084C	END3	-0.195981	0.233441
YGL196W	DSD1	-0.183863	0.233516
YAL038W	CDC19	-0.0784956	0.233739
YPR060C	ARO7	-0.319053	0.23382
YGR189C	CRH1	0.627816	0.234265
YIL018W;YFR031C-A	RPL2B	0.145075	0.23442
YGR132C	PHB1	-0.226486	0.234775
YDR213W	UPC2	0.263348	0.235021
YBR198C	TAF5	-0.119731	0.23523
YLR109W	AHP1	-0.208102	0.235259
YNL054W	VAC7	-0.599813	0.235464
YJR131W	MNS1	0.388873	0.2356
YBR046C	ZTA1	0.269725	0.236075
YOR288C	MPD1	-0.3618	0.236372
YHR112C	YHR112C	-0.281399	0.236443
YBR073W	RDH54	0.0786061	0.236545
YML048W	GSF2	0.117004	0.236623
YJL052W	TDH1	-0.160838	0.236727
YKL127W	PGM1	-0.176953	0.236903
YPR086W	SUA7	-0.139193	0.237267
YGR237C	YGR237C	-0.494184	0.238069
YJR150C	DAN1	-0.817108	0.238136
YOR275C	RIM20	-0.414176	0.238625
YDR292C	SRP101	-0.128771	0.238799
YOR085W	OST3	0.213618	0.239963
YML126C	ERG13	0.0903487	0.240269
YKL224C;YMR325W;YLR037C;YIR041W;YCR104W;YPL282C;YOR394W;YLL025W;YAR020C;YFL020C	PAU16	-0.406899	0.240301
YMR116C	ASC1	0.139199	0.240712
YKL165C	MCD4	-0.382137	0.241337
YCL054W	SPB1	-0.141778	0.24143
YMR264W	CUE1	-0.196683	0.241593
YNL022C	RCM1	0.438013	0.241758
YJL010C	NOP9	0.0919918	0.242352
YBL015W	ACH1	0.211163	0.242829
YDL045C	FAD1	-0.118547	0.243282
YCR028C-A	RIM1	0.269816	0.243407
YAL019W	FUN30	-0.107547	0.243523
YLR387C	REH1	-0.528523	0.245401
YOR096W	RPS7A	-0.23564	0.246028
YGR186W	TFG1	-0.31925	0.246386
YDR492W	IZH1	0.880257	0.246652
YOR320C	GNT1	0.225349	0.248739
YJR029W	YJR029W	-0.282095	0.249784
YNL097C	PHO23	0.412615	0.249824
YCR030C	SYP1	-0.267764	0.250052
YDR268W	MSW1	-0.226481	0.251332
YDL130W	RPP1B	-0.325739	0.25168
YGL098W	USE1	-0.262162	0.251711
YDR398W	UTP5	-0.295191	0.251938
YFR028C	CDC14	0.303071	0.252175
YEL032W	MCM3	0.676188	0.252239
YNL183C	NPR1	-0.199923	0.252346
YPL151C	PRP46	-0.154016	0.252482
YJL088W	ARG3	0.224471	0.252601
YOR220W	RCN2	-0.570322	0.25333
YHR001W	OSH7	0.294641	0.253341
YKR081C	RPF2	-0.0961577	0.253384
YDR025W;YBR048W	RPS11A	0.217818	0.253586
YNR026C	SEC12	-0.19049	0.254449
YPR129W	SCD6	-0.354125	0.254464
YPR028W	YOP1	0.593995	0.25475
YKR068C	BET3	-0.290455	0.25487
YCL044C	MGR1	-0.172471	0.254893
YKL017C	HCS1	0.144031	0.255277
YDR083W	RRP8	0.153342	0.255528
YOL144W	NOP8	0.215717	0.255829
YER134C	YER134C	-0.168556	0.255886
YER172C	BRR2	0.509828	0.25614
YHR070W	TRM5	-0.104774	0.256172
YDR087C	RRP1	-0.24434	0.256419
YJR104C	SOD1	0.175714	0.256871
YCR093W	CDC39	-0.179906	0.257052
YKL213C	DOA1	0.202726	0.258095
YLR120C	YPS1	-0.70463	0.258353
YOR217W	RFC1	-0.192741	0.258489
YPL088W	YPL088W	0.190992	0.258936
YOR057W	SGT1	-0.606843	0.259381
YNL090W	RHO2	-0.351175	0.26047
YGL227W	VID30	-0.191031	0.260914
YOR184W	SER1	0.232909	0.261293
YNL243W	SLA2	-0.124764	0.261316
YHR144C	DCD1	-0.148532	0.261904
YJL117W	PHO86	0.143789	0.262246
YDR289C	RTT103	0.0881248	0.262952
YLR077W	FMP25	0.163713	0.264525
YPL217C	BMS1	0.0799066	0.266411
YGR049W	SCM4	0.44201	0.266437
YER013W	PRP22	0.520207	0.266682
YNL333W;YFL059W	SNZ2	0.598909	0.266999
YBR096W	YBR096W	0.216674	0.267279
YDR040C	ENA1	0.0941377	0.267736
YOR239W	ABP140	-0.195579	0.268302
YCR090C	YCR090C	-0.0745647	0.268323
YGR012W	YGR012W	-0.141616	0.268982
YGL171W	ROK1	-0.183436	0.269349
YGL164C	YRB30	-0.197442	0.269646
YNL067W	RPL9B	0.184132	0.269662
YGR250C	YGR250C	-0.193734	0.270048
YPL101W	ELP4	-0.177643	0.270531
YBR125C	PTC4	0.114916	0.270804
YNL079C	TPM1	-0.194717	0.270872
YIL010W	DOT5	0.181829	0.270951
YGL144C	ROG1	0.317778	0.271349
YOR336W	KRE5	-0.122177	0.27197
YJR049C	UTR1	0.468099	0.273181
YMR140W	SIP5	-0.21687	0.273558
YGR152C	RSR1	-0.199823	0.27381
YML026C;YDR450W	RPS18B	-0.324169	0.274021
YHR205W	SCH9	0.275122	0.274682
YDR221W	GTB1	-0.196161	0.274887
YFR032C-A	RPL29	0.311105	0.275194
YLL035W	GRC3	-0.226864	0.276096
YBR291C	CTP1	0.254035	0.276106
YGL011C	SCL1	-0.121904	0.276406
YOR323C	PRO2	-0.147008	0.276525
YOL138C	RTC1	0.158345	0.276891
YGL150C	INO80	0.106054	0.27713
YJR058C	APS2	-0.643825	0.277313
YNL075W	IMP4	-0.306791	0.277476
YDL097C	RPN6	-0.122989	0.277874
YNR064C	YNR064C	-0.788551	0.278102
YDL174C	DLD1	0.191113	0.278513
YKL190W	CNB1	-0.282896	0.278836
YHL001W;YKL006W	RPL14B	-0.297681	0.278995
YDR091C	RLI1	0.120756	0.280311
YJR033C	RAV1	-0.176525	0.280382
YLL023C	POM33	0.236411	0.280623
YFL039C	ACT1	0.0619833	0.280906
YBR058C	UBP14	-0.139335	0.281576
YKL140W	TGL1	0.155286	0.281943
YER175C	TMT1	-0.387903	0.28202
YOR207C	RET1	-0.106748	0.282084
YLR033W	RSC58	-0.131612	0.282582
YKL073W	LHS1	-0.256848	0.282761
YGL238W	CSE1	-0.107511	0.282803
YDR055W	PST1	-0.323553	0.283344
YIR002C	MPH1	0.151901	0.28346
YPR148C	YPR148C	-0.150799	0.283556
YOR126C	IAH1	-0.38029	0.283703
YEL071W	DLD3	0.156756	0.284451
YNL292W	PUS4	0.198956	0.284469
YIL128W	MET18	-0.161643	0.284511
YIL109C	SEC24	-0.0923562	0.284687
YNL045W	LAP2	0.126808	0.284958
YBR229C	ROT2	0.146772	0.285109
YLR292C	SEC72	-0.552932	0.285362
YPL110C	GDE1	0.0840063	0.285844
YBR089C-A	NHP6B	0.2903	0.28725
YMR300C	ADE4	0.0568603	0.287262
YGR194C	XKS1	-0.16775	0.287331
YGL107C	RMD9	-0.101262	0.288137
YOR340C	RPA43	0.300737	0.288472
YPL239W	YAR1	-0.228485	0.28877
YDR224C;YBL002W	HTB1	0.20632	0.289455
YBR059C	AKL1	-0.281631	0.289613
YDR023W	SES1	0.0956252	0.290302
YDL160C	DHH1	-0.101872	0.290657
YEL022W	GEA2	-0.210503	0.290815
YLR034C	SMF3	-0.236051	0.291141
YHR020W	YHR020W	0.0385412	0.291425
YGL206C	CHC1	0.103893	0.291502
YHR088W	RPF1	0.210924	0.291683
YKR074W	AIM29	-0.487091	0.291772
YIL110W	HPM1	0.215081	0.291826
YDR234W	LYS4	0.268132	0.291836
YDR297W	SUR2	-0.19473	0.293677
YNL323W	LEM3	0.327631	0.29398
YLR367W;YJL190C	RPS22B	-0.109011	0.294269
YDR183W	PLP1	-0.644145	0.294511
YNL110C	NOP15	0.782352	0.294697
YIL162W	SUC2	0.602033	0.295491
YML059C	NTE1	-0.435297	0.295505
YCR054C	CTR86	0.209391	0.295602
YOR202W	HIS3	-0.214073	0.295734
YBL037W	APL3	-0.215286	0.295828
YOL145C	CTR9	-0.0789114	0.296391
YJR077C	MIR1	0.148672	0.296496
YPL040C	ISM1	-0.280571	0.297197
YJL140W	RPB4	-0.0908162	0.297983
YOR278W	HEM4	0.195308	0.297994
YDR341C	YDR341C	0.117552	0.298284
YLL053C;YPR192W	YLL053C	0.232365	0.298719
YER157W	COG3	-0.21878	0.298794
YOR303W	CPA1	0.220763	0.299203
YOL102C	TPT1	-0.303649	0.299362
YDR541C	YDR541C	-0.320327	0.299924
YFR010W	UBP6	0.209329	0.30003
YPL220W;YGL135W	RPL1A	0.103244	0.300581
YOL052C	SPE2	-0.249867	0.301022
YDL100C	GET3	-0.122928	0.301138
YMR093W	UTP15	0.165364	0.301707
YDL173W	PAR32	0.172253	0.302076
YJL148W	RPA34	-0.124797	0.302506
YPL218W	SAR1	-0.301754	0.302744
YOR016C	ERP4	0.468307	0.303012
YBL092W	RPL32	0.37549	0.304456
YLR089C	ALT1	0.244682	0.304775
YMR247C	RKR1	-0.154543	0.305601
YPL226W	NEW1	0.141511	0.306551
YJR009C	TDH2	-0.15776	0.306624
YOR099W	KTR1	0.0951387	0.306746
YGR003W	CUL3	-0.223593	0.30675
YMR079W	SEC14	0.151328	0.306965
YLR188W	MDL1	0.168343	0.307077
YBR249C	ARO4	0.175931	0.308064
YFR013W	IOC3	-0.239433	0.30849
YBR288C	APM3	-0.0590405	0.308774
YBR094W	PBY1	-0.195761	0.309087
YJR032W	CPR7	-0.199459	0.309339
YMR011W	HXT2	0.316015	0.309943
YPL161C	BEM4	-0.168689	0.309973
YGL005C	COG7	-0.225535	0.310199
YPL222W	FMP40	-0.379837	0.310203
YDR256C	CTA1	0.24009	0.310565
YBL069W;YBL068W-A	AST1	0.778977	0.311761
YJR137C	MET5	0.151337	0.312165
YCR069W	CPR4	0.324415	0.312231
YPL112C	PEX25	-0.213349	0.312322
YIR012W	SQT1	0.077562	0.312368
YLR039C	RIC1	-0.491205	0.312512
YMR246W	FAA4	-0.101017	0.312753
YLR287C	YLR287C	0.159922	0.312834
YDR320C	SWA2	-0.257	0.312855
YMR121C	RPL15B	-0.61659	0.313457
YLR250W	SSP120	-0.377781	0.313535
YPR145W	ASN1	0.147963	0.314191
YGL031C	RPL24A	0.183662	0.314484
YGL242C	YGL242C	-0.129685	0.314854
YOR294W	RRS1	0.157969	0.315421
YOR091W	TMA46	0.127332	0.315929
YIL149C	MLP2	-0.197555	0.316368
YML110C	COQ5	0.0881525	0.316426
YDL165W	CDC36	-0.362613	0.316495
YER107C	GLE2	0.225256	0.316682
YJL073W	JEM1	-0.292902	0.316933
YGL040C	HEM2	-0.132552	0.317536
YML079W	YML079W	0.378737	0.317634
YGL198W	YIP4	0.22853	0.317976
YBR172C	SMY2	-0.193387	0.31818
YOL086C	ADH1	0.0821048	0.318258
YJL109C	UTP10	0.0844413	0.318262
YGL228W	SHE10	0.120532	0.319118
YKL150W	MCR1	0.272042	0.319583
YDL122W	UBP1	-0.14464	0.319687
YPR173C	VPS4	0.12237	0.320093
YML007W	YAP1	0.0425769	0.320189
YDR487C	RIB3	-0.14465	0.320585
YHR043C	DOG2	-0.301219	0.320874
YMR125W	STO1	0.136055	0.321379
YER015W	FAA2	0.495572	0.322925
YIL126W	STH1	-0.156023	0.322931
YDR190C	RVB1	-0.107174	0.323226
YCL039W	GID7	-0.224901	0.323414
YBR036C	CSG2	-0.170604	0.323551
YMR161W	HLJ1	-0.146746	0.323784
YOR106W	VAM3	-0.261155	0.324106
YPR143W	RRP15	0.152795	0.324354
YDL053C	PBP4	0.136192	0.324355
YER062C	GPP2	-0.0584607	0.3248
YDL135C	RDI1	-0.286442	0.324847
YHR201C	PPX1	-0.161904	0.324939
YPL079W	RPL21B	0.11727	0.325086
YCL031C	RRP7	-0.295178	0.325159
YJR076C	CDC11	-0.128244	0.325928
YKL154W	SRP102	0.145487	0.326806
YMR276W	DSK2	0.257116	0.327012
YFL044C	OTU1	-0.260346	0.327118
YLR336C	SGD1	-0.230352	0.327314
YPR069C	SPE3	-0.184321	0.327468
YER144C	UBP5	-0.223641	0.327567
YDR452W	PPN1	-0.218645	0.327746
YKR043C	SHB17	-0.0595854	0.327941
YFR005C	SAD1	0.128628	0.328057
YPL117C	IDI1	0.227871	0.32824
YPL126W	NAN1	0.0828384	0.328406
YNL131W	TOM22	-0.411174	0.328542
YDL099W	BUG1	-0.221241	0.329303
YOL065C	INP54	-0.241573	0.329539
YBL104C	SEA4	-0.184415	0.330526
YAL026C	DRS2	0.120933	0.330614
YJR117W	STE24	-0.0995831	0.330711
YML062C	MFT1	0.190612	0.330861
YLR357W	RSC2	0.200432	0.331771
YMR269W	TMA23	-0.063753	0.332315
YJR010W	MET3	-0.170407	0.33243
YGL190C	CDC55	-0.136553	0.332608
YNL239W	LAP3	0.111636	0.332908
YGR037C	ACB1	-0.1508	0.333091
YIL127C	RRT14	0.200172	0.333194
YMR183C	SSO2	-0.206306	0.333375
YPL023C	MET12	0.210241	0.333554
YNL272C	SEC2	0.14127	0.333809
YFR051C	RET2	-0.1728	0.33395
YLR009W	RLP24	0.370219	0.334206
YCL059C	KRR1	0.295045	0.335599
YNR043W	MVD1	0.183519	0.335658
YPL103C	FMP30	0.47987	0.335737
YGL048C	RPT6	-0.0647924	0.335889
YBR084W	MIS1	-0.0607881	0.336095
YDL075W	RPL31A	0.322285	0.336697
YGR220C	MRPL9	0.200327	0.336791
YPR133C	SPN1	-0.211451	0.33718
YDL137W	ARF2	-0.140423	0.337661
YPR062W	FCY1	-0.241872	0.337768
YDR498C	SEC20	-0.227844	0.338202
YML124C	TUB3	-0.0863435	0.338336
YDR064W	RPS13	-0.201473	0.339834
YKL181W	PRS1	0.138636	0.340077
YIL143C	SSL2	0.180011	0.340189
YHR018C	ARG4	-0.157007	0.340272
YKR080W	MTD1	0.0927012	0.340359
YLR207W	HRD3	0.319952	0.340439
YBR245C	ISW1	-0.0901987	0.340902
YOR048C	RAT1	0.0969055	0.341088
YDR304C	CPR5	0.230052	0.341111
YMR005W	TAF4	-0.177904	0.341386
YBR145W	ADH5	0.262282	0.341404
YKL128C	PMU1	0.165966	0.341731
YHL004W	MRP4	0.199663	0.34336
YHR074W	QNS1	0.156233	0.343473
YOL022C	TSR4	-0.165295	0.344073
YCL028W	RNQ1	-0.0935294	0.344431
YOL123W	HRP1	0.125377	0.344656
YMR047C	NUP116	-0.0895983	0.344669
YNL102W	POL1	0.133701	0.345488
YNL111C	CYB5	0.106108	0.34564
YDR483W	KRE2	0.122365	0.346544
YLR244C	MAP1	0.0951858	0.346805
YPL208W	RKM1	-0.238835	0.347498
YPR010C	RPA135	0.0960687	0.348363
YLR199C	PBA1	0.271729	0.348535
YPL111W	CAR1	0.196596	0.348906
YLR388W	RPS29A	0.193796	0.34892
YOR160W	MTR10	-0.107973	0.350392
YDR186C	YDR186C	-0.864893	0.35071
YAR007C	RFA1	-0.0712811	0.35077
YOR227W	HER1	0.213923	0.351583
YNL026W	SAM50	0.214631	0.352071
YOL087C	DUF1	0.493615	0.352172
YGR198W	YPP1	0.260454	0.352284
YDR407C	TRS120	-0.224015	0.353018
YHR003C	TCD1	-0.210005	0.353058
YML014W	TRM9	-0.319466	0.353482
YFR050C	PRE4	-0.0894422	0.353559
YNL246W	VPS75	0.308617	0.35422
YIL096C	BMT5	0.145589	0.354474
YML042W	CAT2	0.424294	0.354721
YPR187W	RPO26	0.319178	0.354721
YFR009W	GCN20	-0.121751	0.355119
YAL007C	ERP2	0.188646	0.355822
YPL235W	RVB2	-0.0442715	0.355926
YLL048C	YBT1	0.130271	0.356546
YBR213W	MET8	0.202742	0.356663
YDR365C	ESF1	-0.101634	0.356759
YJR109C	CPA2	0.0951041	0.356813
YNL071W	LAT1	0.0929179	0.357282
YKL139W	CTK1	-0.238235	0.35762
YER021W	RPN3	-0.0866231	0.357639
YDR457W	TOM1	0.220144	0.357835
YLL036C	PRP19	-0.118401	0.358118
YGR255C	COQ6	0.206111	0.358502
YKL004W	AUR1	0.127513	0.358703
YKR056W	TRM2	0.199821	0.358914
YLR044C;YDL080C	PDC1	-0.0467278	0.35898
YIL093C	RSM25	0.187226	0.359151
YOR078W	BUD21	-0.32005	0.35942
YDR519W	FPR2	0.412221	0.359551
YDR225W;YBL003C	HTA1	-0.114806	0.360108
YDR172W	SUP35	-0.0407306	0.360875
YER007C-A	TMA20	-0.191891	0.361346
YJL172W	CPS1	-0.180652	0.361441
YDR036C	EHD3	-0.164829	0.361881
YPR161C	SGV1	-0.135802	0.361982
YMR226C	YMR226C	-0.202547	0.362083
YGL067W	NPY1	-0.103777	0.36279
YGL233W	SEC15	-0.0879452	0.36303
YDR164C	SEC1	0.20852	0.363784
YLR178C	TFS1	-0.149486	0.364306
YMR203W	TOM40	0.0487402	0.364565
YJR132W	NMD5	-0.147469	0.364698
YFL004W	VTC2	-0.133205	0.365291
YOR195W	SLK19	0.192598	0.365464
YNL040W	YNL040W	-0.371961	0.366843
YMR102C	YMR102C	0.274166	0.36721
YMR045C	YMR045C	0.17505	0.367837
YMR297W	PRC1	0.273975	0.368482
YOR051C	ETT1	0.119718	0.368718
YMR228W	MTF1	0.12449	0.369324
YOR257W	CDC31	-0.460598	0.369618
YGR004W	PEX31	0.19086	0.370065
YPL125W	KAP120	0.141684	0.3704
YPR048W	TAH18	-0.121616	0.371695
YOR112W	CEX1	-0.0992935	0.372246
YDR056C	YDR056C	0.349728	0.372311
YML029W	USA1	0.119083	0.372311
YPL190C	NAB3	-0.102196	0.372583
YIL013C	PDR11	-0.663122	0.372795
YBR221C	PDB1	0.0449137	0.373061
YJL123C	MTC1	-0.12311	0.373921
YJL104W	PAM16	-0.270274	0.374121
YLR083C	EMP70	0.202881	0.374134
YBL061C	SKT5	0.153119	0.375027
YMR216C	SKY1	-0.144646	0.375046
YJR073C	OPI3	0.269072	0.375419
YDR257C	RKM4	-0.063162	0.375486
YIL035C	CKA1	-0.0756235	0.375784
YPL093W	NOG1	0.182744	0.376982
YPR144C	NOC4	-0.159064	0.377143
YDL189W	RBS1	-0.199096	0.377636
YBR126C	TPS1	-0.115016	0.378048
YEL015W	EDC3	-0.15699	0.37818
YNR038W	DBP6	-0.205683	0.37893
YPL049C	DIG1	0.197544	0.379045
YIL041W	GVP36	0.219248	0.379325
YMR006C	PLB2	0.153519	0.379379
YNL162W;YHR141C	RPL42A	0.231263	0.37965
YOL088C	MPD2	0.195923	0.379863
YEL002C	WBP1	0.11624	0.380065
YIL091C	UTP25	0.131593	0.380828
YOL121C;YNL302C	RPS19A	0.125312	0.381006
YPR089W	YPR089W	-0.446268	0.381698
YLR196W	PWP1	0.132083	0.383213
YMR124W	EPO1	-0.209755	0.383647
YGL044C	RNA15	-0.0796806	0.38381
YNL241C	ZWF1	-0.080308	0.385409
YIL002C	INP51	0.276553	0.385696
YGR001C	EFM5	-0.149183	0.38589
YDL178W	DLD2	0.0884849	0.386562
YML111W	BUL2	0.0945741	0.386824
YDR033W	MRH1	-0.389605	0.38702
YKR092C	SRP40	0.72353	0.387322
YGL223C	COG1	-0.145424	0.387575
YBR227C	MCX1	0.126084	0.387614
YNL048W	ALG11	-0.105655	0.387975
YDR245W	MNN10	0.148819	0.388131
YPL183C	RTT10	-0.141553	0.388154
YDR204W	COQ4	0.102367	0.388466
YCL057W	PRD1	0.187536	0.388961
YJR047C	ANB1	0.0544552	0.389284
YMR178W	YMR178W	0.131612	0.389305
YLR181C	VTA1	-0.20141	0.389421
YJL122W	ALB1	0.671234	0.389778
YJL054W	TIM54	0.0533379	0.389927
YKR042W	UTH1	0.347111	0.390543
YGL202W	ARO8	0.120207	0.390599
YOL049W	GSH2	0.135211	0.391322
YEL053C	MAK10	-0.0961547	0.391654
YJL204C	RCY1	0.259995	0.391694
YBR143C	SUP45	0.0717931	0.391919
YOR197W	MCA1	-0.158822	0.391928
YNL121C	TOM70	-0.136417	0.391972
YPL048W	CAM1	-0.0940511	0.392389
YGR279C	SCW4	-0.184478	0.392581
YKL068W	NUP100	0.230739	0.39275
YCR084C	TUP1	0.0872188	0.392871
YKL105C	SEG2	-0.231926	0.393012
YDR035W	ARO3	0.114243	0.393225
YBR196C	PGI1	-0.0499294	0.393607
YGL105W	ARC1	-0.0901975	0.394197
YNR016C	ACC1	0.0957481	0.394293
YLR328W	NMA1	-0.154352	0.394496
YPR137W	RRP9	0.0682679	0.395168
YLR401C	DUS3	0.146656	0.395539
YDR037W	KRS1	-0.0484486	0.395996
YER143W	DDI1	-0.161227	0.396364
YNL311C	SKP2	-0.594552	0.396387
YMR298W	LIP1	0.239724	0.396566
YBL032W	HEK2	-0.100871	0.396849
YLL013C	PUF3	-0.128814	0.396887
YKR031C	SPO14	-0.192914	0.397492
YLR106C	MDN1	0.0828063	0.398566
YOL142W	RRP40	-0.295711	0.398677
YLR300W	EXG1	0.152218	0.399085
YBR171W	SEC66	-0.113169	0.400041
YLR410W-B	YLR410W-B	0.13719	0.400332
YGR270W	YTA7	0.480907	0.401012
YLR420W	URA4	0.176066	0.401525
YDL230W	PTP1	0.240569	0.401884
YOR039W	CKB2	0.110277	0.402619
YLR075W	RPL10	0.0821908	0.403003
YKL211C	TRP3	-0.0413352	0.404016
YNL139C	THO2	0.101735	0.404057
YGL159W	YGL159W	-0.146656	0.404673
YLR305C	STT4	0.0843077	0.405108
YKL114C	APN1	-0.11681	0.405438
YOR001W	RRP6	-0.0878696	0.405449
YDR017C	KCS1	0.127234	0.407097
YNR007C	ATG3	0.0398404	0.408064
YDL015C	TSC13	0.188582	0.408334
YDR346C	SVF1	-0.0869284	0.408612
YDR166C	SEC5	-0.248537	0.408791
YJR064W	CCT5	-0.0699628	0.408819
YHL030W	ECM29	0.144284	0.4089
YDL116W	NUP84	0.197749	0.409687
YOR111W	YOR111W	-0.207314	0.410139
YIL009W	FAA3	0.232183	0.410745
YOR389W;YPL277C	YOR389W	-0.158513	0.41095
YEL026W	SNU13	-0.233173	0.411473
YER082C;REV__YBR233W-A	UTP7	0.0624484	0.41261
YJL145W	SFH5	0.232196	0.412634
YPL228W	CET1	-0.0820367	0.412853
YBR264C	YPT10	-0.264376	0.41448
YMR080C	NAM7	-0.121406	0.414729
YKL145W	RPT1	-0.0899837	0.414905
YDR152W	GIR2	-0.205153	0.415743
YGR031W	IMO32	0.174436	0.41601
YML131W	YML131W	0.150168	0.416358
YGL123W	RPS2	0.0556229	0.417509
YMR301C	ATM1	0.157336	0.417525
YKL122C	SRP21	-0.0608027	0.4178
YCR048W	ARE1	0.103343	0.418039
YDL182W	LYS20	0.21231	0.418196
YBR011C	IPP1	-0.0902549	0.418727
YGR231C	PHB2	-0.143345	0.419526
YGL137W	SEC27	0.0672144	0.419533
YFL047W	RGD2	-0.180812	0.419852
YHR107C	CDC12	0.0913781	0.419936
YER012W	PRE1	-0.134221	0.420159
YPR016C	TIF6	-0.288882	0.420456
YDL198C	GGC1	0.139801	0.420729
YBR204C	LDH1	-0.15838	0.421706
YER112W	LSM4	-0.157035	0.421764
YJR130C	STR2	0.109869	0.422385
YCR035C	RRP43	0.0957201	0.423474
YBR236C	ABD1	-0.146247	0.423494
YDR261C	EXG2	0.102154	0.423547
YGL065C	ALG2	0.0868091	0.423652
YLR208W	SEC13	0.158436	0.425063
YMR218C	TRS130	0.237635	0.425726
YKL014C	URB1	0.190042	0.425981
YHL015W	RPS20	0.112955	0.4266
YOR014W	RTS1	-0.211679	0.42674
YCL034W	LSB5	-0.330952	0.427114
YLR225C	YLR225C	0.108201	0.427673
YMR033W	ARP9	-0.0791386	0.428293
YNL274C	GOR1	0.230041	0.428591
YJR041C	URB2	-0.107413	0.428689
YKL134C	42278	0.0683398	0.430091
YKL027W	TCD2	-0.165144	0.430389
YER026C	CHO1	0.278187	0.430871
YDR404C	RPB7	-0.219587	0.431026
YGL009C	LEU1	0.076879	0.432176
YOR141C	ARP8	-0.199571	0.432289
YDR331W	GPI8	-0.129088	0.432924
YLL006W	MMM1	0.205767	0.433066
YKR025W	RPC37	-0.133015	0.433937
YOR388C;YPL275W;YPL276W	FDH1	0.286975	0.434084
YDR481C	PHO8	0.128303	0.435428
YNL191W	DUG3	-0.145394	0.435705
YDR392W	SPT3	-0.22277	0.436093
YLR180W	SAM1	0.075475	0.436136
YPL050C	MNN9	-0.0936598	0.436524
YHR200W	RPN10	-0.121727	0.436688
YPL146C	NOP53	0.104929	0.437428
YGR123C	PPT1	0.242116	0.437577
YMR024W	MRPL3	0.266486	0.438458
YCR016W	YCR016W	0.199317	0.438762
YIL076W	SEC28	-0.210693	0.438967
YCL001W	RER1	0.0635307	0.439665
YER056C-A	RPL34A	0.192399	0.440161
YGR195W	SKI6	-0.225241	0.440917
YDR458C	HEH2	0.136509	0.441083
YER148W	SPT15	-0.26781	0.441363
YDR044W	HEM13	0.0710699	0.442242
YHR102W	KIC1	-0.166218	0.442688
YBR260C	RGD1	-0.062176	0.44341
YNL051W	COG5	-0.191725	0.444118
YFL013C	IES1	-0.205706	0.444169
YGL092W	NUP145	-0.11701	0.445394
YER117W;YBL087C	RPL23B	-0.258728	0.445901
YHR009C	TDA3	-0.101584	0.445962
YBR273C	UBX7	-0.113529	0.446391
YNL004W	HRB1	-0.0489715	0.446483
YLR219W	MSC3	-0.144988	0.447243
YOL076W	MDM20	-0.0432563	0.447257
YIL125W	KGD1	0.150513	0.447665
YBR077C	SLM4	-0.277563	0.447811
YNL032W	SIW14	0.290337	0.448027
YOR117W	RPT5	-0.0978853	0.448727
YNL277W	MET2	-0.369544	0.448969
YGR119C	NUP57	-0.0986805	0.449729
YOL101C	IZH4	-0.295858	0.450654
YPR088C	SRP54	-0.12332	0.451049
YHL034C	SBP1	0.0998023	0.451079
YNL244C	SUI1	0.206154	0.451906
YJL081C	ARP4	-0.0580601	0.452112
YOR164C	GET4	-0.094166	0.452419
YPR160W	GPH1	0.577497	0.452437
YNL062C	GCD10	-0.188846	0.452949
YCR036W	RBK1	0.171725	0.453556
YNL059C	ARP5	0.108831	0.454856
YLR345W	YLR345W	-0.18284	0.455048
YOR260W	GCD1	-0.122028	0.455946
YJL126W	NIT2	0.133498	0.45607
YNL265C	IST1	-0.13466	0.456329
YOR136W	IDH2	0.268715	0.456982
YER063W	THO1	-0.083837	0.457421
YOL080C	REX4	-0.284501	0.457704
YIR036C	IRC24	-0.121291	0.457738
YOR238W	YOR238W	-0.189955	0.458769
YFR016C	YFR016C	-0.256832	0.458903
YDR354W	TRP4	0.113217	0.459685
YLL050C	COF1	-0.0785198	0.46018
YOR229W	WTM2	-0.151843	0.460443
YPR080W;YBR118W	TEF1	-0.0463364	0.46238
YBR088C	POL30	-0.04688	0.462772
YLR409C	UTP21	0.0849707	0.462819
YPL009C	RQC2	-0.0883743	0.462969
YER141W	COX15	0.248557	0.464064
YDR283C	GCN2	-0.091778	0.464313
YML015C	TAF11	0.178886	0.464796
YOL021C	DIS3	0.103265	0.465117
YNL262W	POL2	-0.30559	0.466238
YGR287C	IMA1	-0.26546	0.466901
YLL034C	RIX7	-0.0769169	0.467172
YDL191W;YDL136W	RPL35A	0.28664	0.467194
YDR108W	TRS85	0.152231	0.467464
YJL178C	ATG27	0.256252	0.467735
YBR283C	SSH1	0.15951	0.467879
YER027C;YGL208W	GAL83	0.169305	0.467944
YOR151C	RPB2	-0.0534854	0.468372
YDR051C	DET1	0.13898	0.468486
YOL060C	MAM3	0.178461	0.468932
YHR188C	GPI16	0.0981702	0.469569
YHR064C	SSZ1	-0.0505133	0.469694
YJR084W	YJR084W	-0.100385	0.471244
YER087W	AIM10	-0.117537	0.471446
YJR068W	RFC2	-0.106006	0.47343
YEL047C	FRD1	0.0876754	0.474362
YPR118W	MRI1	0.0623778	0.475578
YNR054C	ESF2	0.27355	0.475642
YDR122W	KIN1	0.225757	0.475835
YGR145W	ENP2	-0.125335	0.475904
YKL025C	PAN3	-0.150564	0.476282
YOL066C	RIB2	0.0579125	0.476766
YMR114C	YMR114C	-0.156038	0.477555
YFL002C	SPB4	0.168701	0.477695
YCR052W	RSC6	-0.107041	0.479827
YJL121C	RPE1	0.0694229	0.480562
YNL264C	PDR17	-0.211173	0.480603
YBL106C	SRO77	0.0943941	0.481029
YKR071C	DRE2	0.239539	0.481556
YLR249W	YEF3	0.0409845	0.481804
YJR111C	YJR111C	-0.143366	0.48259
YGR232W	NAS6	-0.0364188	0.482797
YMR275C	BUL1	0.158365	0.482925
YMR285C	NGL2	-0.110135	0.483155
YPL028W	ERG10	0.0683916	0.484003
YPR004C	AIM45	0.0857437	0.484963
YIL115C	NUP159	0.0868758	0.485131
YCL047C	POF1	-0.443053	0.485636
YMR008C	PLB1	-0.163145	0.487567
YDL112W	TRM3	0.0611881	0.487775
YDR182W	CDC1	0.325346	0.487883
YJL177W	RPL17B	0.192035	0.48813
YIL124W	AYR1	0.103794	0.488587
YKL007W	CAP1	0.170497	0.489044
YLR327C	TMA10	-0.13808	0.49
YGL180W	ATG1	-0.293267	0.49027
YMR238W	DFG5	-0.300609	0.49144
YDL193W	NUS1	-0.286419	0.492078
YFL005W	SEC4	0.0948783	0.492488
YGR180C	RNR4	0.0976302	0.49257
YDL103C	QRI1	-0.0261728	0.492864
YJL060W	BNA3	-0.0514906	0.49336
YPL210C	SRP72	0.121223	0.493702
YGL016W	KAP122	-0.117816	0.494568
YGL030W	RPL30	0.217187	0.494753
YKR026C	GCN3	0.0957243	0.494816
YNL206C	RTT106	-0.296113	0.495861
YDR074W	TPS2	-0.0440077	0.496492
YJR143C	PMT4	-0.0726523	0.496811
YKL112W	ABF1	-0.153353	0.497916
YER031C	YPT31	-0.0856249	0.498768
YNL207W	RIO2	-0.0714089	0.49925
YMR135C	GID8	-0.161992	0.500734
YKL180W	RPL17A	0.161774	0.500808
YLR197W	NOP56	0.0566326	0.500853
YLR114C	AVL9	0.050926	0.500897
YMR287C	DSS1	-0.303732	0.501433
YBR097W	VPS15	0.188155	0.501625
YHR051W	COX6	-0.0871435	0.501985
YJR125C	ENT3	0.141377	0.502083
YPL105C	SYH1	-0.11499	0.502165
YCR077C	PAT1	0.124724	0.502277
YBL041W	PRE7	-0.0687072	0.502277
YFR040W	SAP155	0.127674	0.502568
YDR434W	GPI17	0.0930568	0.502918
YMR290C	HAS1	0.0488665	0.502995
YLR347C	KAP95	-0.0583071	0.503196
YGL205W	POX1	0.176952	0.503418
YJL005W	CYR1	-0.0962054	0.503573
YPR114W	YPR114W	0.137396	0.503791
YOR251C	TUM1	0.0488239	0.50384
YGR187C	HGH1	-0.0374727	0.504095
YKR059W;YJL138C	TIF1	-0.064875	0.504171
YML115C	VAN1	0.12266	0.504236
YNL247W	YNL247W	0.0547895	0.504953
YDL144C	YDL144C	-0.0841713	0.505278
YOL025W	LAG2	-0.141114	0.505355
YGL126W	SCS3	-0.13494	0.505812
YDR406W	PDR15	-0.135255	0.505924
YDR107C	TMN2	0.27556	0.505993
YHR108W	GGA2	-0.0485774	0.508139
YLR440C	SEC39	-0.0481229	0.508223
YJR099W	YUH1	-0.20254	0.508347
YKR094C;YIL148W;YLL039C	RPL40B	0.675816	0.508691
YJL130C	URA2	0.0490261	0.510031
YDR345C	HXT3	-0.0694763	0.510705
YNR058W	BIO3	1.16688	0.511196
YGR253C	PUP2	-0.116916	0.512435
YMR303C	ADH2	-0.144584	0.512657
YCL009C	ILV6	0.0642449	0.513325
YGR155W	CYS4	-0.0629675	0.513572
YDL226C	GCS1	-0.103498	0.513919
YGL006W	PMC1	-0.394693	0.514586
YOL031C	SIL1	-0.179214	0.514979
YDR054C	CDC34	-0.0867724	0.51504
YDL001W	RMD1	-0.259518	0.515662
YLR059C	REX2	0.0661756	0.516624
YDR411C	DFM1	0.122062	0.516926
YNL312W	RFA2	-0.0712167	0.517238
YDL188C	PPH22	-0.159768	0.518548
YKL160W	ELF1	-0.153891	0.518938
YDR001C	NTH1	-0.0462865	0.518997
YHR197W	RIX1	-0.165788	0.519353
YBL033C	RIB1	-0.157573	0.520268
YLR052W	IES3	-0.100462	0.520358
YLR330W	CHS5	-0.0934738	0.520493
YJR088C	EMC2	0.108389	0.520513
YPL012W	RRP12	0.0686662	0.520863
YHR027C	RPN1	-0.0703438	0.523537
YDR517W	GRH1	0.0923957	0.523839
YIL135C	VHS2	-0.241092	0.523863
YPL259C	APM1	-0.126354	0.524083
YBL068W	PRS4	0.188377	0.524112
YOR194C	TOA1	-0.205895	0.524498
YGR148C	RPL24B	0.17611	0.525449
YPL215W	CBP3	0.153843	0.525879
YHR135C	YCK1	0.0852365	0.526804
YDR316W	OMS1	0.136492	0.527153
YNL232W	CSL4	0.11807	0.527351
YMR302C	YME2	0.194323	0.528089
YPL198W	RPL7B	-0.0844491	0.529889
YLR022C	SDO1	0.108952	0.529925
YPL129W	TAF14	-0.150136	0.530777
YER163C	GCG1	-0.239621	0.53122
YLR435W	TSR2	0.1589	0.531582
YDL148C	NOP14	0.0868826	0.532108
YGR277C	CAB4	0.0631181	0.532181
YJR123W	RPS5	-0.104343	0.532941
YDL190C	UFD2	0.0876984	0.533191
YHR206W	SKN7	0.241572	0.533618
YKL021C	MAK11	0.0428861	0.534235
YOR241W	MET7	0.0997878	0.5359
YKL157W	APE2	0.0432346	0.536104
YKL047W	ANR2	-0.0599752	0.536393
YBR086C	IST2	-0.0705248	0.53641
YJL128C	PBS2	-0.121014	0.53856
YOR204W	DED1	0.0460145	0.538793
YHR039C-A	VMA10	0.314782	0.539653
YMR104C	YPK2	-0.124304	0.53969
YJR042W	NUP85	0.120835	0.539971
YGL019W	CKB1	0.0949794	0.541799
YNR035C	ARC35	0.0956316	0.542033
YOR157C	PUP1	0.059358	0.542066
YGL156W	AMS1	0.0781474	0.542337
YML086C	ALO1	0.0536204	0.542715
YLR086W	SMC4	0.183447	0.542909
YOR118W	RTC5	0.0696361	0.543161
YFR024C-A	LSB3	-0.0697057	0.545692
YHR081W	LRP1	-0.147736	0.547987
YCL011C	GBP2	0.0767845	0.54821
YMR295C	YMR295C	-0.132618	0.548525
YLR061W	RPL22A	0.161294	0.549668
YKL205W	LOS1	0.187401	0.550848
YHR034C	PIH1	-0.328722	0.551158
YLR362W	STE11	-0.128195	0.551236
YOR254C	SEC63	0.0513808	0.551358
YGR063C	SPT4	-0.268557	0.551651
YLR448W	RPL6B	-0.105043	0.552208
YJR008W	MHO1	0.138307	0.552926
YHR214W;YAR066W	YHR214W	-0.483482	0.554014
YNL178W	RPS3	-0.0966523	0.554137
YGR240C	PFK1	-0.0285377	0.55501
YLR243W	GPN3	-0.211179	0.555506
YCR009C	RVS161	-0.0296462	0.556116
YCL052C	PBN1	-0.0748425	0.556792
YIL079C	AIR1	0.293345	0.557079
YOR167C;YLR264W	RPS28A	0.18861	0.557392
YBR154C	RPB5	-0.128497	0.557608
YDR246W	TRS23	-0.171937	0.557849
YBL098W	BNA4	-0.0899971	0.557996
YOL002C	IZH2	0.130996	0.558064
YOL115W	PAP2	0.0772544	0.559496
YJR075W	HOC1	0.0869769	0.55957
YML127W	RSC9	0.181181	0.559992
YNL156C	NSG2	0.172932	0.560804
YER118C	SHO1	-0.20911	0.5609
YNL287W	SEC21	-0.0484757	0.56328
YNL098C	RAS2	-0.0681145	0.563426
YIL038C	NOT3	-0.0654412	0.56355
YDL074C	BRE1	-0.131581	0.563678
YNL175C	NOP13	-0.0658832	0.564888
YMR139W	RIM11	-0.236973	0.567836
YKL018W	SWD2	0.111988	0.568143
YHR011W	DIA4	0.0957613	0.569794
YDR302W	GPI11	-0.25542	0.56996
YOR155C	ISN1	-0.0573331	0.570124
YNL251C	NRD1	0.0636869	0.570704
YNL037C	IDH1	0.122208	0.570855
YOR280C	FSH3	-0.0682469	0.571256
YER114C	BOI2	0.121486	0.571281
YHR083W	SAM35	-0.243822	0.572096
YNL016W	PUB1	0.0460495	0.572526
YOR232W	MGE1	-0.123361	0.572603
YJL189W	RPL39	0.199018	0.572821
YDL126C	CDC48	-0.0867079	0.573033
YOR374W	ALD4	0.135568	0.573785
YER023W	PRO3	0.0662281	0.574974
YLL021W	SPA2	-0.155367	0.575013
YNL031C;YBR010W	HHT2	-0.160743	0.575016
YBR001C	NTH2	-0.0722361	0.575088
YER171W	RAD3	-0.0547753	0.575152
YDR165W	TRM82	0.0786724	0.577963
YBL056W	PTC3	-0.0963457	0.57805
YJL154C	VPS35	0.0616751	0.5796
YBR022W	POA1	0.521801	0.579867
YDR272W	GLO2	-0.073002	0.579917
YPL086C	ELP3	0.0528308	0.58006
YNR013C	PHO91	-0.0639513	0.58029
YKL082C	RRP14	-0.0642892	0.580763
YKR002W	PAP1	-0.0584323	0.583671
YOR274W	MOD5	-0.0711564	0.583765
YDR238C	SEC26	-0.0347596	0.584032
YBR247C	ENP1	0.0382722	0.586288
YBR140C	IRA1	-0.156116	0.587881
YPL030W	TRM44	-0.0444906	0.588097
YMR091C	NPL6	0.0960985	0.58811
YBR082C;YDR059C	UBC4	0.273983	0.588257
YPL139C	UME1	-0.102817	0.58913
YEL034W	HYP2	-0.0816206	0.589661
YPL099C	INA17	-0.233357	0.590492
YDL161W	ENT1	-0.234825	0.590974
YGL211W	NCS6	0.180813	0.591688
YDR361C	BCP1	-0.0567051	0.592203
YPL043W	NOP4	0.0694309	0.592571
YLR185W	RPL37A	0.262205	0.592611
YGL083W	SCY1	-0.0588975	0.592644
YKR023W	YKR023W	0.153497	0.593075
YPR058W	YMC1	0.252912	0.594395
YML096W	YML096W	0.0939317	0.59496
YLR093C	NYV1	-0.106376	0.59505
YDL025C	RTK1	-0.124143	0.596141
YLR262C	YPT6	0.0645057	0.597804
YGR200C	ELP2	-0.0605832	0.597846
YOL027C	MDM38	0.0538666	0.598046
YAR002W	NUP60	-0.153636	0.59865
YGL203C	KEX1	-0.0535094	0.599187
YDR301W	CFT1	-0.117442	0.600184
YJL069C	UTP18	0.102838	0.600189
YLR419W	YLR419W	0.0768513	0.600258
YNL041C	COG6	-0.0580295	0.600912
YOR209C	NPT1	-0.072371	0.600924
YLR372W	ELO3	0.0972724	0.601224
YGR100W	MDR1	0.0651455	0.601374
YOL098C	YOL098C	0.072796	0.602187
YOR109W	INP53	-0.0496441	0.602485
YEL031W	SPF1	-0.040922	0.602524
YOR132W	VPS17	-0.111454	0.602763
YPR045C	THP3	-0.527839	0.60323
YLR447C	VMA6	0.0800149	0.603697
YFR053C	HXK1	0.123182	0.605402
YGR095C	RRP46	-0.0328416	0.606777
YKL119C	VPH2	-0.0923091	0.60699
YOR212W	STE4	-0.0668262	0.607017
YDL205C	HEM3	0.0979477	0.607664
YPL082C	MOT1	0.0813244	0.607875
YDL201W	TRM8	-0.0443597	0.608266
YFR004W	RPN11	-0.0347363	0.608721
YGR013W	SNU71	0.053369	0.609079
YGR082W	TOM20	-0.295043	0.610163
YDR032C	PST2	0.158394	0.610486
YDL046W	NPC2	-0.266458	0.610594
YER149C	PEA2	-0.0674587	0.610886
YDR476C	YDR476C	-0.0780185	0.61093
YMR209C	YMR209C	0.126692	0.61125
YJL111W	CCT7	-0.0452597	0.612562
YGL245W	GUS1	-0.0170314	0.612745
YGR267C	FOL2	0.146526	0.613272
YPL001W	HAT1	-0.126269	0.613294
YBR126W-A	YBR126W-A	-0.129513	0.613372
YML013W	UBX2	0.0799851	0.613849
YPR189W	SKI3	0.0919557	0.614536
YPL273W;YMR321C	SAM4	0.145119	0.614736
YOR293W;YMR230W	RPS10A	-0.133785	0.615532
YGR223C	HSV2	-0.11883	0.61554
YLR386W	VAC14	1.46608	0.615848
YML106W;YMR271C	URA5	-0.0704848	0.616175
YPL019C	VTC3	-0.055981	0.616203
YLR310C;YLL016W	CDC25	-0.138076	0.617155
YER004W	FMP52	0.147346	0.617933
YMR014W	BUD22	-0.0279752	0.618578
YGR199W	PMT6	-0.10968	0.619117
YER090W	TRP2	-0.0356718	0.619793
YML072C	TCB3	0.0445553	0.620256
YDL072C	YET3	0.14229	0.620764
YGR135W	PRE9	-0.0337719	0.620782
YER048C	CAJ1	0.168425	0.620884
YJR059W	PTK2	-0.0360898	0.621148
YNL001W	DOM34	0.119982	0.621545
YML078W	CPR3	-0.0415925	0.622044
YGL161C	YIP5	-0.11627	0.622813
YPL184C	MRN1	-0.131799	0.623932
YPL037C	EGD1	-0.192623	0.625195
YER110C	KAP123	0.0313336	0.625696
YBR146W	MRPS9	0.244826	0.625711
YDR047W	HEM12	0.110251	0.626483
YJR103W	URA8	-0.0645885	0.629726
YGR103W	NOP7	-0.0240253	0.630273
YBR280C	SAF1	-0.636939	0.630303
YGR019W	UGA1	-0.0769245	0.630674
YPR131C	NAT3	-0.0711363	0.630768
YIL027C	EMC5	0.0772598	0.630846
YDL014W	NOP1	-0.0272428	0.63164
YLR258W	GSY2	-0.128783	0.631797
YNL055C	POR1	-0.0122393	0.63186
YGL153W	PEX14	-0.126559	0.632061
YBL091C	MAP2	-0.0580003	0.63251
YNL132W	KRE33	0.0503764	0.632619
YNL113W	RPC19	0.13251	0.632966
YNL015W	PBI2	-0.0909916	0.634571
YBL016W	FUS3	-0.157582	0.635042
YER055C	HIS1	0.0580293	0.635075
YJR074W	MOG1	-0.253362	0.63548
YDL141W	BPL1	-0.0480847	0.63685
YBR166C	TYR1	0.117173	0.638849
YGR158C	MTR3	-0.131708	0.639851
YML031W	NDC1	-0.082009	0.640293
YJL002C	OST1	0.0824277	0.641915
YLR220W	CCC1	0.151561	0.643146
YHR065C	RRP3	0.0747651	0.644178
YGL100W	SEH1	0.125995	0.64425
YHL011C	PRS3	-0.0263354	0.644653
YCR072C	RSA4	0.155388	0.644795
YDR349C	YPS7	-0.287263	0.644929
YNL094W	APP1	-0.149566	0.645208
YDL237W	AIM6	-0.112659	0.646365
YPL196W	OXR1	0.156249	0.646504
YIL155C	GUT2	0.221342	0.646736
YDL234C	GYP7	-0.144143	0.64726
YMR143W;YDL083C	RPS16A	0.090937	0.647893
YJL171C	YJL171C	0.0979735	0.648739
YJR063W	RPA12	0.112749	0.649368
YGR007W	ECT1	-0.100188	0.649548
YGR276C	RNH70	-0.172921	0.64969
YKL099C	UTP11	0.0930072	0.649906
YDR428C	BNA7	0.0940031	0.650423
YNL154C	YCK2	0.138125	0.650858
YJL192C	SOP4	-0.199281	0.65134
YLR309C	IMH1	-0.0598554	0.654703
YLR096W	KIN2	-0.146041	0.654829
YBR195C	MSI1	-0.14568	0.655047
YOR103C	OST2	-0.225547	0.655166
YNR047W	FPK1	0.0420182	0.655838
YDR161W	YDR161W	0.0849145	0.656145
YGL200C	EMP24	0.0481025	0.656294
YMR243C	ZRC1	0.129243	0.656714
YNR033W	ABZ1	-0.0351251	0.658755
YKL057C	NUP120	0.157748	0.659271
YJL102W	MEF2	-0.123623	0.659605
YHR165C	PRP8	0.109378	0.66
YDL111C	RRP42	-0.128976	0.661645
YKL060C	FBA1	-0.049662	0.662272
YOR004W	UTP23	0.068571	0.662335
YBR189W	RPS9B	0.0436456	0.66281
YLR189C	ATG26	0.0939088	0.663274
YPR127W	YPR127W	-0.0995409	0.665058
YNL315C	ATP11	-0.0726971	0.665758
YER176W	ECM32	0.230947	0.665818
YLR439W	MRPL4	0.0922126	0.666127
YPL188W	POS5	-0.0570704	0.66688
YPL180W	TCO89	-0.043738	0.66689
YOR221C	MCT1	0.101959	0.66725
YEL011W	GLC3	0.115625	0.66772
YMR239C	RNT1	0.110085	0.668629
YDR513W	GRX2	0.095685	0.66894
YNL297C	MON2	-0.120445	0.669601
YBR003W	COQ1	-0.0562508	0.669604
YDR227W	SIR4	-0.829247	0.66984
YAL023C	PMT2	-0.0557996	0.67019
YFR015C	GSY1	-0.120692	0.670206
YGL026C	TRP5	0.0455578	0.670496
YGR097W	ASK10	-0.0960519	0.670883
YBL105C	PKC1	0.0828498	0.671157
YBR111C	YSA1	0.0656974	0.671285
YEL012W	UBC8	-0.256336	0.67193
YNL117W	MLS1	0.0555904	0.672222
YJR062C	NTA1	-0.0509206	0.672648
YOR224C	RPB8	-0.169223	0.672678
YOR335C	ALA1	0.0194993	0.673526
YER152C	YER152C	-0.0878591	0.674288
YOR108W	LEU9	-0.0598054	0.674478
YER025W	GCD11	0.0420437	0.675126
YGL172W	NUP49	-0.0993183	0.67514
YOR176W	HEM15	0.0675484	0.675624
YML103C	NUP188	-0.0709724	0.675998
YAL054C	ACS1	0.132311	0.676369
YGR271C-A	EFG1	0.0887337	0.676888
YGR280C	PXR1	-0.127947	0.677127
YGL167C	PMR1	-0.0995923	0.677425
YCR004C	YCP4	-0.0394722	0.680497
YDR453C	TSA2	-0.158864	0.681213
YPL078C	ATP4	0.113551	0.681269
YKL135C	APL2	-0.094437	0.682627
YCR005C	CIT2	0.118289	0.68348
YNR019W	ARE2	0.178508	0.683499
YDR060W	MAK21	-0.0243508	0.683579
YPR103W	PRE2	0.100744	0.683836
YPL004C	LSP1	0.0542465	0.68458
YGR083C	GCD2	0.0514907	0.685954
YJR006W	POL31	-0.17257	0.686253
YOL064C	MET22	-0.0474335	0.686439
YML046W	PRP39	-0.0666028	0.687448
YOL059W	GPD2	0.052385	0.687729
YLR095C	IOC2	-0.0777321	0.687949
YLR002C	NOC3	0.0583591	0.688286
YBR002C	RER2	-0.0804449	0.68855
YDR198C	RKM2	-0.568766	0.689691
YGR201C	YGR201C	-0.169729	0.689906
[truncated: 791 more rows]
